# Supplementary material for: Crystal structure of 6-bromo-7-fluoro-4-oxo-4H-chromene-3-carbaldehyde
Source: Acta Crystallogr E Crystallogr Commun. 2015 Jun 27;71(Pt 7):857–60. doi: 10.1107/S2056989015011871 (PMC4518968; doi:10.1107/S2056989015011871)
Supplement: Supplementary file 1 [file e-71-00857-sup1.cif]

##############################################################################
#                                                                            #
# This CIF contains the data in a paper accepted for publication in          #
# Acta Crystallographica Section E. It conforms to the requirements of       #
# Notes for Authors for Acta Crystallographica Section E, and has been       #
# peer reviewed under the auspices of the IUCr Commission on Journals.       #
#                                                                            #
# Full details of the Crystallographic Information File format               #
# are given in the paper "The Crystallographic Information File (CIF):       #
# a New Standard Archive File for Crystallography" by S. R. Hall, F. H.      #
# Allen and I. D. Brown [Acta Cryst. (1991), A47, 655-685].                  #
#                                                                            #
# The current version of the core CIF dictionary is obtainable from          #
# ftp://ftp.iucr.org/pub/cif_core.dic.                                       #
#                                                                            #
# Software is freely available for graphical display of the structure(s)     #
# in this CIF. For information consult the CIF software page                 #
# http://www.iucr.org/resources/cif/software.                                #
#                                                                            #
# This file may be used for bona fide research purposes within the           #
# scientific community so long as proper attribution is given to the journal # 
# article from which it was obtained.                                        #
#                                                                            #
##############################################################################
data_General
_audit_creation_method     'by CrystalStructure 4.0'
_journal_date_recd_electronic     2015-06-07
_journal_date_accepted     2015-06-22
_journal_name_full     'Acta Crystallographica, Section E'
_journal_year     2015
_journal_volume     71
_journal_issue      7
_journal_page_first     857
_journal_page_last     860
_journal_paper_category     GO
_journal_paper_doi     10.1107/S2056989015011871
_journal_coeditor_code     HB7440
_publ_contact_author_name     'Yoshinobu Ishikawa'
_publ_contact_author_address
;
School of Pharmaceutical Sciences
University of Shizuoka
52-1 Yada, Suruga-ku, Shizuoka 422-8526 Japan
;
_publ_contact_author_email     'ishi206@u-shizuoka-ken.ac.jp'
_publ_contact_author_fax     '+81-542645645'
_publ_contact_author_phone     '+81-542645645'
_publ_section_title
;
Crystal structure of 6-bromo-7-fluoro-4-oxo-4<i>H</i>-chromene-3-carbaldehyde
;
_publ_section_title_footnote     .
loop_
    _publ_author_name
    _publ_author_footnote
    _publ_author_address
    'Ishikawa, Yoshinobu' .
;
School of Pharmaceutical Sciences
University of Shizuoka
52-1 Yada, Suruga-ku, Shizuoka 422-8526 Japan
;
_publ_section_synopsis
;
In the crystal of this brominated and fluorinated 3-formylchromone derivative,
molecules are linked through stacking interactions, C---H...O hydrogen bonds
and short C...O contacts. Unsymmetrical halogen...halogen interactions between
the bromine and fluorine atoms are also formed, giving a meandering
two-dimensional network propagating in the (041) plane.
;
data_I
_chemical_name_systematic
;
6-Bromo-7-fluoro-4-oxo-4<i>H</i>-chromene-3-carbaldehyde
;
_chemical_formula_moiety     'C10 H4 Br F O3'
_chemical_formula_sum     'C10 H4 Br F O3'
_chemical_formula_iupac     'C10 H4 Br F O3'
_chemical_formula_weight     271.04
_chemical_melting_point     ?
_symmetry_cell_setting     orthorhombic
_symmetry_space_group_name_H-M     'P 21 21 21'
_symmetry_space_group_name_Hall     'P 2ac 2ab'
loop_
    _symmetry_equiv_pos_site_id
    _symmetry_equiv_pos_as_xyz
    1 '+X,+Y,+Z'
    2 '1/2+X,1/2-Y,-Z'
    3 '-X,1/2+Y,1/2-Z'
    4 '1/2-X,-Y,1/2+Z'
_cell_length_a     5.784(3)
_cell_length_b     33.713(14)
_cell_length_c     4.633(3)
_cell_angle_alpha     90.0000
_cell_angle_beta     90.0000
_cell_angle_gamma     90.0000
_cell_volume     903.4(8)
_cell_formula_units_Z     4
_cell_measurement_reflns_used     25
_cell_measurement_theta_min     15.09
_cell_measurement_theta_max     16.61
_cell_measurement_temperature     100
_exptl_crystal_description     plate
_exptl_crystal_colour     colorless
_exptl_crystal_size_max     0.30
_exptl_crystal_size_mid     0.25
_exptl_crystal_size_min     0.10
_exptl_crystal_density_diffrn     1.993
_exptl_crystal_density_meas     ?
_exptl_crystal_density_method     'not measured'
_exptl_crystal_F_000     528.00
_exptl_absorpt_coefficient_mu     4.559
_exptl_absorpt_correction_type     psi-scan
_exptl_absorpt_process_details
;
(North <i>et al.</i>,  1968)
;
_exptl_absorpt_correction_T_min     0.388
_exptl_absorpt_correction_T_max     0.634
_diffrn_ambient_temperature     100
_diffrn_radiation_type     'Mo K\a'
_diffrn_radiation_wavelength     0.71069
_diffrn_measurement_device_type     'Rigaku AFC7R'
_diffrn_measurement_method     \w
_diffrn_reflns_number     1744
_diffrn_reflns_av_R_equivalents     0.0326
_diffrn_reflns_theta_max     27.52
_diffrn_reflns_theta_full     27.52
_diffrn_measured_fraction_theta_max     0.998
_diffrn_measured_fraction_theta_full     0.998
_diffrn_reflns_limit_h_min     -7
_diffrn_reflns_limit_h_max     4
_diffrn_reflns_limit_k_min     0
_diffrn_reflns_limit_k_max     43
_diffrn_reflns_limit_l_min     -3
_diffrn_reflns_limit_l_max     6
_diffrn_standards_number     3
_diffrn_standards_interval_count     150
_diffrn_standards_decay_%     -2.962
_refine_special_details
;
Refinement was performed using all reflections. The weighted <i>R</i>-factor
(<i>wR</i>) and goodness of fit (<i>S</i>) are based on <i>F</i>^2^.
<i>R</i>-factor (gt) are based on <i>F</i>. The threshold expression of
<i>F</i>^2^ > 2.0 <i>\s</i>(<i>F</i>^2^) is used only for calculating
<i>R</i>-factor (gt).
;
_reflns_number_total     1384
_reflns_number_gt     1203
_reflns_threshold_expression     F^2^>2.0\s(F^2^)
_refine_ls_structure_factor_coef     Fsqd
_refine_ls_R_factor_gt     0.0456
_refine_ls_wR_factor_ref     0.1232
_refine_ls_goodness_of_fit_ref     1.121
_refine_ls_number_reflns     1384
_refine_ls_number_parameters     136
_refine_ls_number_restraints     0
_refine_ls_hydrogen_treatment     constr
_refine_ls_weighting_scheme     calc
_refine_ls_weighting_details
                    'w = 1/[\s^2^(Fo^2^)+(0.0881P)^2^] where P=(Fo^2^+2Fc^2^)/3'
_atom_sites_solution_hydrogens     geom
_atom_sites_solution_primary     direct
_atom_sites_solution_secondary     difmap
_refine_ls_shift/su_max     0.000
_refine_diff_density_max     1.210
_refine_diff_density_min     -1.530
_refine_ls_extinction_method     none
_refine_ls_extinction_coef     ?
_refine_ls_abs_structure_details
;
Flack (1983), 110 Friedel Pairs
;
_refine_ls_abs_structure_Flack     0.02(3)
loop_
    _atom_type_symbol
    _atom_type_description
    _atom_type_scat_dispersion_real
    _atom_type_scat_dispersion_imag
    _atom_type_scat_source
    'C' 'C' 0.0033 0.0016
;
International Tables for Crystallography
(1992, Vol. C, Tables 4.2.6.8 and 6.1.1.4)
;
    'H' 'H' 0.0000 0.0000
;
International Tables for Crystallography
(1992, Vol. C, Table 6.1.1.4)
;
    'Br' 'Br' -0.2901 2.4595
;
International Tables for Crystallography
(1992, Vol. C, Tables 4.2.6.8 and 6.1.1.4)
;
    'F' 'F' 0.0171 0.0103
;
International Tables for Crystallography
(1992, Vol. C, Tables 4.2.6.8 and 6.1.1.4)
;
    'O' 'O' 0.0106 0.0060
;
International Tables for Crystallography
(1992, Vol. C, Tables 4.2.6.8 and 6.1.1.4)
;
_computing_data_collection
;
<i>WinAFC</i> (Rigaku, 1999)
;
_computing_cell_refinement
;
<i>WinAFC</i> (Rigaku, 1999)
;
_computing_data_reduction
;
<i>WinAFC</i> (Rigaku, 1999)
;
_computing_structure_solution
;
SIR2008 (Burla <i>et al.</i>,  2007)
;
_computing_structure_refinement
;
SHELXL97 (Sheldrick, 2008)
;
_computing_molecular_graphics
;
CrystalStructure (Rigaku, 2010)
;
_computing_publication_material
;
CrystalStructure (Rigaku, 2010)
;
loop_
    _atom_site_type_symbol
    _atom_site_label
    _atom_site_fract_x
    _atom_site_fract_y
    _atom_site_fract_z
    _atom_site_U_iso_or_equiv
    _atom_site_adp_type
    _atom_site_calc_flag
    _atom_site_refinement_flags
    _atom_site_occupancy
    _atom_site_symmetry_multiplicity
    _atom_site_disorder_assembly
    _atom_site_disorder_group
    Br Br1 0.12276(11) 0.224324(15) 1.22910(13) 0.0241(2) Uani d . 1.0 4 . .
    F F1 0.5835(7) 0.19539(10) 1.4414(8) 0.0246(8) Uani d . 1.0 4 . .
    O O1 0.6802(7) 0.08180(12) 0.8763(9) 0.0163(9) Uani d . 1.0 4 . .
    O O2 0.0653(7) 0.09910(11) 0.4588(9) 0.0181(9) Uani d . 1.0 4 . .
    O O3 0.4556(7) 0.00248(11) 0.2458(10) 0.0206(9) Uani d . 1.0 4 . .
    C C1 0.6066(10) 0.05663(16) 0.6730(12) 0.0156(11) Uani d . 1.0 4 . .
    C C2 0.4022(10) 0.06057(15) 0.5311(12) 0.0136(11) Uani d . 1.0 4 . .
    C C3 0.2522(10) 0.09394(16) 0.5850(12) 0.0146(12) Uani d . 1.0 4 . .
    C C4 0.2095(10) 0.15532(16) 0.8912(13) 0.0174(12) Uani d . 1.0 4 . .
    C C5 0.2924(11) 0.17998(16) 1.1017(14) 0.0174(12) Uani d . 1.0 4 . .
    C C6 0.5054(10) 0.17161(15) 1.2299(14) 0.0174(11) Uani d . 1.0 4 . .
    C C7 0.6356(10) 0.13944(16) 1.1538(13) 0.0166(11) Uani d . 1.0 4 . .
    C C8 0.3361(9) 0.12153(16) 0.8105(12) 0.0143(12) Uani d . 1.0 4 . .
    C C9 0.5490(10) 0.11445(16) 0.9405(12) 0.0142(12) Uani d . 1.0 4 . .
    C C10 0.3392(10) 0.03094(16) 0.3123(12) 0.0173(12) Uani d . 1.0 4 . .
    H H1 0.7026 0.0347 0.6250 0.0187 Uiso calc R 1.0 4 . .
    H H2 0.0664 0.1611 0.7995 0.0209 Uiso calc R 1.0 4 . .
    H H3 0.7803 0.1343 1.2435 0.0199 Uiso calc R 1.0 4 . .
    H H4 0.1959 0.0344 0.2153 0.0208 Uiso calc R 1.0 4 . .
loop_
    _atom_site_aniso_label
    _atom_site_aniso_U_11
    _atom_site_aniso_U_22
    _atom_site_aniso_U_33
    _atom_site_aniso_U_12
    _atom_site_aniso_U_13
    _atom_site_aniso_U_23
    Br1 0.0215(4) 0.0219(3) 0.0289(4) 0.0043(3) 0.0054(3) -0.0050(3)
    F1 0.0229(19) 0.0293(18) 0.0217(17) -0.0055(16) -0.0022(18) -0.0089(15)
    O1 0.0088(19) 0.024(2) 0.0159(19) 0.0017(16) -0.0026(17) -0.0016(17)
    O2 0.012(2) 0.024(2) 0.018(2) 0.0042(17) -0.0052(18) -0.0009(17)
    O3 0.0170(19) 0.0243(19) 0.020(2) 0.0020(16) 0.002(2) -0.0038(19)
    C1 0.012(3) 0.021(3) 0.014(3) 0.002(3) 0.001(3) 0.000(2)
    C2 0.014(3) 0.016(3) 0.011(3) 0.002(3) 0.000(3) 0.0019(19)
    C3 0.010(3) 0.022(3) 0.012(3) -0.003(3) 0.000(3) 0.003(3)
    C4 0.014(3) 0.021(3) 0.018(3) 0.003(3) 0.002(3) 0.003(3)
    C5 0.019(3) 0.015(3) 0.018(3) 0.000(3) 0.005(3) 0.001(3)
    C6 0.020(3) 0.016(3) 0.016(3) -0.003(3) -0.001(3) -0.005(3)
    C7 0.011(3) 0.024(3) 0.015(3) -0.003(3) -0.001(3) 0.001(2)
    C8 0.009(3) 0.023(3) 0.011(3) 0.001(2) -0.002(3) 0.001(2)
    C9 0.010(3) 0.023(3) 0.010(3) -0.001(2) 0.001(2) 0.005(3)
    C10 0.016(3) 0.023(3) 0.013(3) 0.001(3) 0.004(3) 0.002(3)
_geom_special_details     .
loop_
    _geom_bond_atom_site_label_1
    _geom_bond_atom_site_label_2
    _geom_bond_site_symmetry_1
    _geom_bond_site_symmetry_2
    _geom_bond_distance
    _geom_bond_publ_flag
    Br1 C5 . . 1.883(6) no
    F1 C6 . . 1.344(7) no
    O1 C1 . . 1.338(7) no
    O1 C9 . . 1.370(7) no
    O2 C3 . . 1.241(7) no
    O3 C10 . . 1.212(7) no
    C1 C2 . . 1.359(8) no
    C2 C3 . . 1.443(8) no
    C2 C10 . . 1.469(8) no
    C3 C8 . . 1.480(8) no
    C4 C5 . . 1.369(9) no
    C4 C8 . . 1.405(8) no
    C5 C6 . . 1.396(9) no
    C6 C7 . . 1.367(8) no
    C7 C9 . . 1.392(8) no
    C8 C9 . . 1.392(8) no
    C1 H1 . . 0.950 no
    C4 H2 . . 0.950 no
    C7 H3 . . 0.950 no
    C10 H4 . . 0.950 no
loop_
    _geom_contact_atom_site_label_1
    _geom_contact_atom_site_label_2
    _geom_contact_distance
    _geom_contact_site_symmetry_1
    _geom_contact_site_symmetry_2
    _geom_contact_publ_flag
    Br1 F1 3.004(4) . . no
    F1 C9 3.588(7) . . no
    O1 C3 2.849(7) . . no
    O1 C6 3.588(7) . . no
    O2 C1 3.583(7) . . no
    O2 C4 2.881(7) . . no
    O2 C10 2.873(7) . . no
    O3 C1 2.831(7) . . no
    C1 C7 3.576(8) . . no
    C1 C8 2.764(8) . . no
    C2 C9 2.760(8) . . no
    C4 C7 2.800(8) . . no
    C5 C9 2.764(8) . . no
    C6 C8 2.754(8) . . no
    Br1 F1 3.413(4) . 1_455 no
    Br1 F1 3.116(4) . 2_458 no
    F1 Br1 3.413(4) . 1_655 no
    F1 Br1 3.116(4) . 2_558 no
    F1 C4 3.293(7) . 1_556 no
    F1 C5 3.530(8) . 1_556 no
    F1 C8 3.342(7) . 1_556 no
    F1 C9 3.582(7) . 1_556 no
    O1 O2 3.007(6) . 1_655 no
    O1 O2 3.547(6) . 1_656 no
    O1 O3 3.431(6) . 1_556 no
    O1 O3 3.589(6) . 4_655 no
    O1 C2 3.507(7) . 1_556 no
    O1 C3 3.596(7) . 1_655 no
    O1 C10 3.303(7) . 1_556 no
    O2 O1 3.547(6) . 1_454 no
    O2 O1 3.007(6) . 1_455 no
    O2 C1 3.174(7) . 1_455 no
    O2 C4 3.347(8) . 1_554 no
    O2 C5 3.449(7) . 1_554 no
    O2 C7 3.166(7) . 1_454 no
    O2 C8 3.471(7) . 1_554 no
    O3 O1 3.431(6) . 1_554 no
    O3 O1 3.589(6) . 4_654 no
    O3 O3 3.324(6) . 4_554 no
    O3 O3 3.324(6) . 4_555 no
    O3 C1 3.337(7) . 1_554 no
    O3 C1 3.240(7) . 4_654 no
    O3 C2 3.129(7) . 4_554 no
    O3 C3 3.545(7) . 4_554 no
    O3 C10 2.865(7) . 4_554 no
    O3 C10 3.326(7) . 4_555 no
    C1 O2 3.174(7) . 1_655 no
    C1 O3 3.337(7) . 1_556 no
    C1 O3 3.240(7) . 4_655 no
    C1 C10 3.452(8) . 1_556 no
    C2 O1 3.507(7) . 1_554 no
    C2 O3 3.129(7) . 4_555 no
    C2 C7 3.456(8) . 1_554 no
    C2 C9 3.392(8) . 1_554 no
    C3 O1 3.596(7) . 1_455 no
    C3 O3 3.545(7) . 4_555 no
    C3 C6 3.422(8) . 1_554 no
    C3 C7 3.356(8) . 1_554 no
    C3 C9 3.513(8) . 1_554 no
    C4 F1 3.293(7) . 1_554 no
    C4 O2 3.347(8) . 1_556 no
    C4 C6 3.552(9) . 1_554 no
    C4 C7 3.576(9) . 1_455 no
    C5 F1 3.530(8) . 1_554 no
    C5 O2 3.449(7) . 1_556 no
    C6 C3 3.422(8) . 1_556 no
    C6 C4 3.552(9) . 1_556 no
    C6 C8 3.323(9) . 1_556 no
    C7 O2 3.166(7) . 1_656 no
    C7 C2 3.456(8) . 1_556 no
    C7 C3 3.356(8) . 1_556 no
    C7 C4 3.576(9) . 1_655 no
    C7 C8 3.552(8) . 1_556 no
    C8 F1 3.342(7) . 1_554 no
    C8 O2 3.471(7) . 1_556 no
    C8 C6 3.323(9) . 1_554 no
    C8 C7 3.552(8) . 1_554 no
    C9 F1 3.582(7) . 1_554 no
    C9 C2 3.392(8) . 1_556 no
    C9 C3 3.513(8) . 1_556 no
    C9 C10 3.517(8) . 1_556 no
    C10 O1 3.303(7) . 1_554 no
    C10 O3 3.326(7) . 4_554 no
    C10 O3 2.865(7) . 4_555 no
    C10 C1 3.452(8) . 1_554 no
    C10 C9 3.517(8) . 1_554 no
    C10 C10 3.284(8) . 4_554 no
    C10 C10 3.284(8) . 4_555 no
    Br1 H2 2.9352 . . no
    F1 H3 2.5252 . . no
    O1 H3 2.5222 . . no
    O2 H2 2.6181 . . no
    O2 H4 2.5704 . . no
    O3 H1 2.5121 . . no
    C1 H4 3.2714 . . no
    C3 H1 3.2873 . . no
    C3 H2 2.6949 . . no
    C3 H4 2.6597 . . no
    C5 H3 3.2809 . . no
    C6 H2 3.2480 . . no
    C8 H3 3.2878 . . no
    C9 H1 3.1856 . . no
    C9 H2 3.2692 . . no
    C10 H1 2.5561 . . no
    H1 H4 3.4920 . . no
    Br1 H2 3.4115 . 1_556 no
    F1 H2 3.4488 . 1_656 no
    O1 H2 3.5011 . 1_655 no
    O1 H3 3.4733 . 1_554 no
    O1 H4 3.5880 . 1_556 no
    O2 H1 3.1145 . 1_455 no
    O2 H3 2.2632 . 1_454 no
    O3 H1 3.3905 . 1_554 no
    O3 H1 2.4077 . 4_654 no
    O3 H4 2.8893 . 4_554 no
    O3 H4 2.6535 . 4_555 no
    C1 H3 3.4389 . 1_554 no
    C1 H4 3.5384 . 1_556 no
    C1 H4 3.5368 . 4_555 no
    C2 H3 3.5689 . 1_554 no
    C2 H4 3.5005 . 1_556 no
    C2 H4 3.3605 . 4_555 no
    C3 H3 3.4362 . 1_454 no
    C3 H4 3.5589 . 1_556 no
    C4 H3 3.0546 . 1_455 no
    C5 H2 3.5448 . 1_556 no
    C5 H3 3.4028 . 1_455 no
    C7 H2 3.0718 . 1_655 no
    C8 H4 3.5793 . 1_556 no
    C9 H2 3.4429 . 1_655 no
    C9 H3 3.5587 . 1_554 no
    C10 H1 3.5611 . 4_654 no
    C10 H4 3.5406 . 4_554 no
    C10 H4 2.8936 . 4_555 no
    H1 O2 3.1145 . 1_655 no
    H1 O3 3.3905 . 1_556 no
    H1 O3 2.4077 . 4_655 no
    H1 C10 3.5611 . 4_655 no
    H1 H1 3.3395 . 4_654 no
    H1 H1 3.3395 . 4_655 no
    H1 H4 3.4266 . 1_655 no
    H1 H4 3.3038 . 4_555 no
    H2 Br1 3.4115 . 1_554 no
    H2 F1 3.4488 . 1_454 no
    H2 O1 3.5011 . 1_455 no
    H2 C5 3.5448 . 1_554 no
    H2 C7 3.0718 . 1_455 no
    H2 C9 3.4429 . 1_455 no
    H2 H3 3.1920 . 1_454 no
    H2 H3 2.7898 . 1_455 no
    H3 O1 3.4733 . 1_556 no
    H3 O2 2.2632 . 1_656 no
    H3 C1 3.4389 . 1_556 no
    H3 C2 3.5689 . 1_556 no
    H3 C3 3.4362 . 1_656 no
    H3 C4 3.0546 . 1_655 no
    H3 C5 3.4028 . 1_655 no
    H3 C9 3.5587 . 1_556 no
    H3 H2 2.7898 . 1_655 no
    H3 H2 3.1920 . 1_656 no
    H4 O1 3.5880 . 1_554 no
    H4 O3 2.6535 . 4_554 no
    H4 O3 2.8893 . 4_555 no
    H4 C1 3.5384 . 1_554 no
    H4 C1 3.5368 . 4_554 no
    H4 C2 3.5005 . 1_554 no
    H4 C2 3.3605 . 4_554 no
    H4 C3 3.5589 . 1_554 no
    H4 C8 3.5793 . 1_554 no
    H4 C10 2.8936 . 4_554 no
    H4 C10 3.5406 . 4_555 no
    H4 H1 3.4266 . 1_455 no
    H4 H1 3.3038 . 4_554 no
    H4 H4 3.3354 . 4_554 no
    H4 H4 3.3354 . 4_555 no
loop_
    _geom_angle_atom_site_label_1
    _geom_angle_atom_site_label_2
    _geom_angle_atom_site_label_3
    _geom_angle_site_symmetry_1
    _geom_angle_site_symmetry_2
    _geom_angle_site_symmetry_3
    _geom_angle
    _geom_angle_publ_flag
    C1 O1 C9 . . . 119.1(5) no
    O1 C1 C2 . . . 123.8(5) no
    C1 C2 C3 . . . 121.0(5) no
    C1 C2 C10 . . . 118.9(5) no
    C3 C2 C10 . . . 120.0(5) no
    O2 C3 C2 . . . 123.5(5) no
    O2 C3 C8 . . . 122.0(5) no
    C2 C3 C8 . . . 114.5(5) no
    C5 C4 C8 . . . 120.0(6) no
    Br1 C5 C4 . . . 121.5(5) no
    Br1 C5 C6 . . . 119.1(5) no
    C4 C5 C6 . . . 119.3(6) no
    F1 C6 C5 . . . 119.1(5) no
    F1 C6 C7 . . . 118.4(5) no
    C5 C6 C7 . . . 122.5(6) no
    C6 C7 C9 . . . 117.7(6) no
    C3 C8 C4 . . . 121.8(5) no
    C3 C8 C9 . . . 119.2(5) no
    C4 C8 C9 . . . 119.0(5) no
    O1 C9 C7 . . . 116.2(5) no
    O1 C9 C8 . . . 122.3(5) no
    C7 C9 C8 . . . 121.5(5) no
    O3 C10 C2 . . . 125.2(6) no
    O1 C1 H1 . . . 118.124 no
    C2 C1 H1 . . . 118.120 no
    C5 C4 H2 . . . 120.003 no
    C8 C4 H2 . . . 120.030 no
    C6 C7 H3 . . . 121.140 no
    C9 C7 H3 . . . 121.139 no
    O3 C10 H4 . . . 117.421 no
    C2 C10 H4 . . . 117.409 no
loop_
    _geom_torsion_atom_site_label_1
    _geom_torsion_atom_site_label_2
    _geom_torsion_atom_site_label_3
    _geom_torsion_atom_site_label_4
    _geom_torsion_site_symmetry_1
    _geom_torsion_site_symmetry_2
    _geom_torsion_site_symmetry_3
    _geom_torsion_site_symmetry_4
    _geom_torsion
    _geom_torsion_publ_flag
    C1 O1 C9 C7 . . . . -179.9(4) no
    C1 O1 C9 C8 . . . . 2.9(8) no
    C9 O1 C1 C2 . . . . -2.7(8) no
    C9 O1 C1 H1 . . . . 177.3 no
    O1 C1 C2 C3 . . . . 2.5(8) no
    O1 C1 C2 C10 . . . . -179.8(5) no
    H1 C1 C2 C3 . . . . -177.5 no
    H1 C1 C2 C10 . . . . 0.2 no
    C1 C2 C3 O2 . . . . 179.2(5) no
    C1 C2 C3 C8 . . . . -2.2(8) no
    C1 C2 C10 O3 . . . . 0.3(9) no
    C1 C2 C10 H4 . . . . -179.7 no
    C3 C2 C10 O3 . . . . 178.1(5) no
    C3 C2 C10 H4 . . . . -1.9 no
    C10 C2 C3 O2 . . . . 1.4(8) no
    C10 C2 C3 C8 . . . . -180.0(5) no
    O2 C3 C8 C4 . . . . -0.8(8) no
    O2 C3 C8 C9 . . . . -178.9(5) no
    C2 C3 C8 C4 . . . . -179.4(5) no
    C2 C3 C8 C9 . . . . 2.4(7) no
    C5 C4 C8 C3 . . . . 179.6(5) no
    C5 C4 C8 C9 . . . . -2.2(8) no
    C8 C4 C5 Br1 . . . . -177.2(5) no
    C8 C4 C5 C6 . . . . 1.4(9) no
    H2 C4 C5 Br1 . . . . 2.8 no
    H2 C4 C5 C6 . . . . -178.6 no
    H2 C4 C8 C3 . . . . -0.4 no
    H2 C4 C8 C9 . . . . 177.8 no
    Br1 C5 C6 F1 . . . . 0.2(8) no
    Br1 C5 C6 C7 . . . . 178.4(4) no
    C4 C5 C6 F1 . . . . -178.4(5) no
    C4 C5 C6 C7 . . . . -0.2(9) no
    F1 C6 C7 C9 . . . . 178.1(5) no
    F1 C6 C7 H3 . . . . -1.9 no
    C5 C6 C7 C9 . . . . -0.1(9) no
    C5 C6 C7 H3 . . . . 179.9 no
    C6 C7 C9 O1 . . . . -177.9(5) no
    C6 C7 C9 C8 . . . . -0.7(8) no
    H3 C7 C9 O1 . . . . 2.1 no
    H3 C7 C9 C8 . . . . 179.3 no
    C3 C8 C9 O1 . . . . -2.9(8) no
    C3 C8 C9 C7 . . . . -179.9(5) no
    C4 C8 C9 O1 . . . . 178.9(5) no
    C4 C8 C9 C7 . . . . 1.9(8) no
loop_
    _geom_hbond_atom_site_label_D
    _geom_hbond_atom_site_label_H
    _geom_hbond_atom_site_label_A
    _geom_hbond_site_symmetry_D
    _geom_hbond_site_symmetry_H
    _geom_hbond_site_symmetry_A
    _geom_hbond_distance_DH
    _geom_hbond_distance_HA
    _geom_hbond_distance_DA
    _geom_hbond_angle_DHA
    _geom_hbond_publ_flag
    C1 H1 O3 . . 4_655 0.95 2.41 3.240(7) 146 yes
    C7 H3 O2 . . 1_656 0.95 2.26 3.166(7) 158 yes
_iucr_refine_instructions_details
;
TITL 6-Bromo-7-fluoro-4-oxo-4H-chromene-3-carbaldehyde
CELL  0.71069 5.78440 33.71330 4.63250 90.000 90.000 90.000
ZERR  4 0.00270 0.01380 0.00260 0.000 0.000 0.000
LATT -1
SYMM .50+X, .50-Y,    -Z
SYMM    -X, .50+Y, .50-Z
SYMM .50-X,    -Y, .50+Z
SFAC C H BR F O
UNIT 40 16 4 4 12
SHEL 99999.000000 0.000000
L.S. 25
FMAP 2
PLAN -25
WPDB -2
HTAB
BOND $H
CONF
LIST 4
TEMP -173.0
ACTA
SIZE 0.300 0.250 0.100
WGHT    0.088100
FVAR       0.57323
BR1   3    0.122759    0.224324    1.229105    11.00000    0.02147    0.02188 =
         0.02885   -0.00496    0.00542    0.00434
F1    4    0.583498    0.195390    1.441449    11.00000    0.02286    0.02926 =
         0.02168   -0.00894   -0.00224   -0.00550
O1    5    0.680207    0.081797    0.876333    11.00000    0.00880    0.02414 =
         0.01589   -0.00163   -0.00257    0.00167
O2    5    0.065252    0.099097    0.458829    11.00000    0.01212    0.02449 =
         0.01759   -0.00091   -0.00515    0.00417
O3    5    0.455574    0.002482    0.245775    11.00000    0.01696    0.02430 =
         0.02044   -0.00378    0.00244    0.00203
C1    1    0.606566    0.056627    0.672961    11.00000    0.01230    0.02090 =
         0.01355    0.00039    0.00073    0.00177
AFIX  43
H1    2    0.702616    0.034742    0.624957    11.00000   -1.20000
AFIX   0
C2    1    0.402200    0.060566    0.531051    11.00000    0.01417    0.01584 =
         0.01072    0.00190    0.00000    0.00159
C3    1    0.252181    0.093943    0.585034    11.00000    0.00979    0.02220 =
         0.01170    0.00329    0.00000   -0.00281
C4    1    0.209498    0.155323    0.891146    11.00000    0.01394    0.02072 =
         0.01751    0.00306    0.00242    0.00292
AFIX  43
H2    2    0.066416    0.161056    0.799526    11.00000   -1.20000
AFIX   0
C5    1    0.292416    0.179977    1.101733    11.00000    0.01855    0.01548 =
         0.01815    0.00135    0.00502    0.00034
C6    1    0.505414    0.171612    1.229901    11.00000    0.01967    0.01649 =
         0.01601   -0.00531   -0.00123   -0.00281
C7    1    0.635590    0.139443    1.153839    11.00000    0.01079    0.02364 =
         0.01543    0.00118   -0.00056   -0.00271
AFIX  43
H3    2    0.780246    0.134315    1.243484    11.00000   -1.20000
AFIX   0
C8    1    0.336091    0.121526    0.810505    11.00000    0.00926    0.02253 =
         0.01113    0.00056   -0.00223    0.00139
C9    1    0.549001    0.114446    0.940516    11.00000    0.00972    0.02268 =
         0.01007    0.00483    0.00124   -0.00077
C10   1    0.339183    0.030942    0.312317    11.00000    0.01645    0.02271 =
         0.01280    0.00169    0.00376    0.00061
AFIX  43
H4    2    0.195856    0.034358    0.215322    11.00000   -1.20000
HKLF 4
REM  6-Bromo-7-fluoro-4-oxo-4H-chromene-3-carbaldehyde
REM R1 =  0.0456 for   1203 Fo > 4sig(Fo)  and  0.0585 for all   1384 data
REM    136 parameters refined using      0 restraints
END
WGHT      0.0881      0.0000
REM Highest difference peak  1.206,  deepest hole -1.531,  1-sigma level  0.182
Q1    1   0.1385  0.2502  1.1218  11.00000  0.05    1.21
Q2    1   0.1050  0.1985  1.3109  11.00000  0.05    1.11
Q3    1   0.1359  0.2509  1.3302  11.00000  0.05    1.08
Q4    1   0.1057  0.1993  1.1450  11.00000  0.05    1.07
Q5    1   0.2137  0.1977  1.2409  11.00000  0.05    0.95
Q6    1   0.5420  0.1683  1.2758  11.00000  0.05    0.54
Q7    1  -0.0431  0.1690  0.7768  11.00000  0.05    0.50
Q8    1   0.1200  0.1737  1.2031  11.00000  0.05    0.47
Q9    1   0.3252  0.1792  0.7111  11.00000  0.05    0.47
Q10   1   0.2593  0.1470  0.8765  11.00000  0.05    0.47
Q11   1  -0.1667  0.2333  1.3024  11.00000  0.05    0.46
Q12   1  -0.1050  0.2303  1.1135  11.00000  0.05    0.46
Q13   1   0.4606 -0.0199  0.3349  11.00000  0.05    0.43
Q14   1   0.6239  0.2206  1.2699  11.00000  0.05    0.42
Q15   1   0.3723  0.1917  0.8150  11.00000  0.05    0.41
Q16   1   0.4706  0.0278  0.3176  11.00000  0.05    0.40
Q17   1   0.3532  0.2289  1.1393  11.00000  0.05    0.38
Q18   1   0.2724  0.1168  0.7459  11.00000  0.05    0.38
Q19   1   0.6982  0.0353  0.7550  11.00000  0.05    0.36
Q20   1   0.3762  0.1502  1.0212  11.00000  0.05    0.36
Q21   1   0.3045  0.0700  0.5529  11.00000  0.05    0.36
Q22   1   0.6652  0.1683  1.3729  11.00000  0.05    0.35
Q23   1   0.5301  0.1989  1.0908  11.00000  0.05    0.35
Q24   1   0.4194  0.1430  1.0095  11.00000  0.05    0.35
Q25   1   0.0673  0.2711  1.3616  11.00000  0.05    0.34
;
