# Supplementary material for: Crystal structure of 6-bromo-7-fluoro-4-oxo-4H-chromene-3-carbaldehyde
Source: Acta Crystallogr E Crystallogr Commun. 2015 Jun 27;71(Pt 7):857–60. doi: 10.1107/S2056989015011871 (PMC4518968; doi:10.1107/S2056989015011871)
Supplement: Supplementary file 2 [file e-71-00857-Isup2.hkl]

# 
# h,k,l, Fc-squared, Fo-squared, sigma(Fo-squared) and status flag 
# 
data_I
_shelx_title ' 6-Bromo-7-fluoro-4-oxo-4H-chromene-3-carbaldehyde' 
_shelx_refln_list_code          4 
_shelx_F_calc_maximum      155.68 
_exptl_crystal_F_000       528.00 
_reflns_d_resolution_high  0.7691 
 
loop_ 
 _symmetry_equiv_pos_as_xyz 
 'x, y, z' 
 'x+1/2, -y+1/2, -z' 
 '-x, y+1/2, -z+1/2' 
 '-x+1/2, -y, z+1/2' 
 
_cell_length_a     5.7844 
_cell_length_b    33.7133 
_cell_length_c     4.6325 
_cell_angle_alpha  90.000 
_cell_angle_beta   90.000 
_cell_angle_gamma  90.000 
 
_shelx_F_squared_multiplier     1.000 
 
loop_ 
 _refln_index_h 
 _refln_index_k 
 _refln_index_l 
 _refln_F_squared_calc 
 _refln_F_squared_meas 
 _refln_F_squared_sigma 
 _refln_observed_status 
   2   0   0      129.25      146.56      7.84 o 
   4   0   0     6555.06     6849.36    184.66 o 
   6   0   0       69.60       35.85     19.99 o 
   1   1   0     2824.40     3470.79     39.20 o 
   2   1   0    24236.67    26871.57    859.17 o 
   3   1   0      109.22      120.05      6.71 o 
   4   1   0      744.49      893.16     53.65 o 
   5   1   0       95.05       74.47     14.39 o 
   6   1   0     1562.48     1597.70     42.42 o 
   7   1   0        6.01       38.07     28.73 o 
   1   2   0     3439.16     3698.30     41.36 o 
   2   2   0        0.71        9.28      6.60 o 
   3   2   0      186.32      229.57     10.32 o 
   4   2   0     3758.66     3995.90     78.41 o 
   5   2   0      258.79      282.96     23.16 o 
   6   2   0       15.98        0.00     27.48 o 
   7   2   0       14.05      -25.75     31.07 o 
   1   3   0     2033.87     2359.43     34.36 o 
   2   3   0     5245.87     5900.07    220.24 o 
   3   3   0      378.13      490.38     30.23 o 
   4   3   0        3.94        2.16     12.53 o 
   5   3   0      502.50      531.05     26.63 o 
   6   3   0     2541.13     2695.40     52.19 o 
   7   3   0      233.37      270.94     24.47 o 
   1   4   0     2173.71     2203.52     24.47 o 
   2   4   0      729.19      845.17     24.30 o 
   3   4   0     4955.14     5280.07    127.89 o 
   4   4   0     3507.23     3891.36    166.27 o 
   5   4   0      580.85      619.15     28.36 o 
   6   4   0       14.84        0.00     27.42 o 
   7   4   0      199.96      213.03     23.28 o 
   1   5   0     4894.50     4928.56     52.53 o 
   2   5   0     3364.49     3513.78    157.99 o 
   3   5   0      988.42     1011.27     25.46 o 
   4   5   0       84.36       83.82      9.44 o 
   5   5   0     1266.88     1308.90     34.02 o 
   6   5   0      897.97      925.05     36.31 o 
   7   5   0       11.95      -32.50     32.50 o 
   0   6   0     2863.24     1918.55     14.97 o 
   1   6   0      690.56      668.94     24.76 o 
   2   6   0      324.50      362.19     19.05 o 
   3   6   0     1845.89     2016.11     43.03 o 
   4   6   0     2734.42     2943.71    107.24 o 
   5   6   0      610.24      671.77     28.73 o 
   6   6   0      117.26      130.52     19.23 o 
   7   6   0      831.16      743.49     43.21 o 
   1   7   0     1688.85     1545.69     97.19 o 
   2   7   0     3452.63     3681.32    164.88 o 
   3   7   0     2438.78     2753.12    155.37 o 
   4   7   0        4.91        3.20     16.31 o 
   5   7   0      993.63     1116.66     33.57 o 
   6   7   0       59.19       67.68     17.50 o 
   7   7   0     1314.69     1210.54     47.72 o 
   0   8   0       60.00       50.09      4.35 o 
   1   8   0    11037.71     9522.63    609.61 o 
   2   8   0      111.38      113.61      7.69 o 
   3   8   0     1752.66     1890.11     46.97 o 
   4   8   0      105.23      115.92     12.11 o 
   5   8   0     2519.42     2571.51     44.67 o 
   6   8   0      110.09      101.64     18.32 o 
   7   8   0      784.41      768.17     41.60 o 
   1   9   0     6962.45     5772.02    353.52 o 
   2   9   0      626.87      586.74     47.61 o 
   3   9   0     6319.34     6742.78    168.95 o 
   4   9   0       84.82       95.34     12.05 o 
   5   9   0     1073.62     1110.60     33.87 o 
   6   9   0       72.82       64.88     18.29 o 
   7   9   0      595.50      576.60     39.44 o 
   0  10   0     2820.58     2109.64     20.36 o 
   1  10   0     7404.21     6017.40    346.26 o 
   2  10   0     1104.46     1073.55     58.83 o 
   3  10   0     2874.82     2856.09    108.74 o 
   4  10   0      212.16      236.37     18.78 o 
   5  10   0     1360.40     1476.61     37.13 o 
   6  10   0      181.78      201.61     19.63 o 
   7  10   0      192.36      210.71     23.74 o 
   1  11   0     3287.35     2637.98    118.35 o 
   2  11   0      221.38      199.96      8.81 o 
   3  11   0     2649.33     2554.25    112.45 o 
   4  11   0     1852.65     1919.74     35.09 o 
   5  11   0     3154.88     3084.81     48.75 o 
   6  11   0       32.18       36.18     18.90 o 
   7  11   0      278.47      266.04     25.38 o 
   0  12   0      154.22      119.84      8.64 o 
   1  12   0     4993.61     3922.73    226.08 o 
   2  12   0       19.90       23.10      6.21 o 
   3  12   0     2593.44     2480.54     88.22 o 
   4  12   0     2869.90     3012.14     42.06 o 
   5  12   0      217.47      226.75     16.92 o 
   6  12   0       20.17        6.12     25.65 o 
   7  12   0      210.99      207.76     24.74 o 
   1  13   0     2671.99     1975.10    114.40 o 
   2  13   0     2102.72     1894.58     97.95 o 
   3  13   0     5556.80     5228.90    324.71 o 
   4  13   0       29.44       13.91     18.05 o 
   5  13   0       18.37      -18.38     22.31 o 
   6  13   0      734.72      762.85     35.55 o 
   7  13   0      648.36      645.14     40.63 o 
   0  14   0     2566.45     1915.66     23.71 o 
   1  14   0    10113.76     8219.08    390.62 o 
   2  14   0       12.65       21.27      5.77 o 
   3  14   0     2217.63     2129.45     45.94 o 
   4  14   0     2670.63     2734.20     41.24 o 
   5  14   0     2430.42     2469.13     46.32 o 
   6  14   0       16.47       31.44     25.99 o 
   7  14   0       31.80      -33.17     33.17 o 
   1  15   0     7743.31     6206.95    105.01 o 
   2  15   0     6233.32     5582.07    326.11 o 
   3  15   0     1479.71     1396.27    104.49 o 
   4  15   0      842.81      828.64     27.91 o 
   5  15   0      565.46      621.25     29.31 o 
   6  15   0      605.22      598.91     34.24 o 
   7  15   0      438.31      469.09     37.83 o 
   0  16   0     3697.79     2691.26     29.25 o 
   1  16   0     1834.82     1376.92     44.77 o 
   2  16   0      806.42      785.88     34.88 o 
   3  16   0     1801.07     1725.06     90.49 o 
   4  16   0     1237.43     1236.53     31.56 o 
   5  16   0      656.50      625.81     30.74 o 
   6  16   0        1.61      -16.49     26.63 o 
   7  16   0      114.03      119.66     23.92 o 
   1  17   0     1460.78     1212.68     47.98 o 
   2  17   0     5341.26     4550.00    160.33 o 
   3  17   0      690.57      654.52     46.79 o 
   4  17   0      113.54      101.31     13.63 o 
   5  17   0      539.10      551.47     29.03 o 
   6  17   0      507.16      497.72     33.87 o 
   0  18   0     7785.35     6346.62     46.87 o 
   1  18   0      608.65      612.61     14.46 o 
   2  18   0     1494.63     1433.97     68.28 o 
   3  18   0       52.65       36.25     11.14 o 
   4  18   0     1837.27     1785.80     36.88 o 
   5  18   0      207.02      188.80     17.77 o 
   6  18   0      135.83      153.26     20.63 o 
   1  19   0      169.33      161.20     10.01 o 
   2  19   0     1756.45     1365.71     53.41 o 
   3  19   0       67.96       70.66     11.56 o 
   4  19   0        5.47       13.54     19.51 o 
   5  19   0      204.64      171.88     18.11 o 
   6  19   0     1273.18     1303.15     43.58 o 
   0  20   0     3519.42     2810.86     34.11 o 
   1  20   0        1.33        7.03     11.99 o 
   2  20   0      440.44      351.86     29.69 o 
   3  20   0      689.60      655.36     24.22 o 
   4  20   0     2740.40     2636.66     44.61 o 
   5  20   0       20.03       30.68     23.59 o 
   6  20   0      598.64      591.42     37.40 o 
   1  21   0      261.04      219.67     29.41 o 
   2  21   0     3039.41     2429.12     89.73 o 
   3  21   0      283.77      283.75     19.96 o 
   4  21   0        0.86      -16.01     19.11 o 
   5  21   0      916.34      925.81     35.00 o 
   6  21   0     1601.28     1546.70     46.41 o 
   0  22   0     7091.19     5991.26     51.25 o 
   1  22   0      382.85      335.03     12.71 o 
   2  22   0       14.46        4.84     14.55 o 
   3  22   0       23.36       22.46     16.89 o 
   4  22   0     1572.08     1437.29     36.70 o 
   5  22   0     1712.45     1604.18     42.79 o 
   6  22   0        4.59      -23.62     29.31 o 
   1  23   0      701.99      598.71     37.69 o 
   2  23   0     4496.07     3797.51     45.95 o 
   3  23   0     1429.14     1392.71     32.65 o 
   4  23   0        6.42        6.66     20.02 o 
   5  23   0        7.87       25.35     17.01 o 
   6  23   0     1754.02     1616.90     48.63 o 
   0  24   0     2696.56     2306.93     35.09 o 
   1  24   0     1700.44     1544.72     30.49 o 
   2  24   0        2.39       21.06     15.09 o 
   3  24   0      405.29      385.27     23.52 o 
   4  24   0     2408.66     2205.56     44.19 o 
   5  24   0      846.28      845.02     35.45 o 
   6  24   0      280.64      257.82     23.83 o 
   1  25   0     2035.60     1758.93     32.90 o 
   2  25   0     1691.41     1475.36     31.92 o 
   3  25   0     1282.08     1158.41     31.74 o 
   4  25   0       28.54       24.10     22.64 o 
   5  25   0       21.14      -22.76     26.08 o 
   6  25   0      167.00      167.10     23.77 o 
   0  26   0     1278.70     1248.85     29.28 o 
   1  26   0     2353.36     2137.72     36.34 o 
   2  26   0       10.42       12.84     16.89 o 
   3  26   0      549.44      488.17     24.92 o 
   4  26   0      479.73      412.15     27.82 o 
   5  26   0      641.35      639.38     34.94 o 
   6  26   0      107.33      101.92     22.28 o 
   1  27   0     1638.87     1562.80     33.23 o 
   2  27   0      912.97      862.58     28.36 o 
   3  27   0     1472.53     1298.25     34.72 o 
   4  27   0      113.76      103.56     16.59 o 
   5  27   0      609.99      585.98     34.27 o 
   0  28   0      219.45      217.44     19.72 o 
   1  28   0     1367.80     1261.39     31.10 o 
   2  28   0       58.93       -1.95     18.44 o 
   3  28   0     1190.53     1046.18     33.72 o 
   4  28   0      185.19      167.74     18.02 o 
   5  28   0      828.65      837.01     38.01 o 
   1  29   0     1261.87     1227.46     31.86 o 
   2  29   0        8.57        8.03     18.50 o 
   3  29   0      373.91      343.52     25.81 o 
   4  29   0       18.80       -0.37     23.62 o 
   5  29   0      913.49      923.05     39.47 o 
   0  30   0       17.82       -7.91     18.35 o 
   1  30   0     1493.05     1420.16     34.45 o 
   2  30   0      237.01      207.64     15.67 o 
   3  30   0      561.88      575.23     29.73 o 
   4  30   0       13.59      -19.14     24.83 o 
   5  30   0       77.84       87.40     20.33 o 
   1  31   0     2694.64     2694.52     45.83 o 
   2  31   0       30.32      -12.26     20.12 o 
   3  31   0     1416.30     1215.14     37.04 o 
   4  31   0       34.08       25.93     24.19 o 
   5  31   0      237.64      206.94     22.22 o 
   0  32   0     1528.06     1507.53     37.55 o 
   1  32   0     1624.85     1702.42     37.98 o 
   2  32   0       23.12       24.65     20.69 o 
   3  32   0     1251.75     1143.68     37.55 o 
   4  32   0      271.49      262.08     20.54 o 
   5  32   0      260.16      239.20     22.64 o 
   1  33   0       14.02       41.39     14.33 o 
   2  33   0      398.03      449.09     27.24 o 
   3  33   0      393.11      365.77     29.73 o 
   4  33   0       18.87       17.35     26.81 o 
   0  34   0      102.19      109.98     15.52 o 
   1  34   0       66.88       71.76     15.64 o 
   2  34   0        7.66       17.01     21.82 o 
   3  34   0      431.55      408.77     29.92 o 
   4  34   0      510.03      564.58     35.55 o 
   1  35   0       43.39       84.02     15.52 o 
   2  35   0     2770.73     2974.13     54.11 o 
   3  35   0      106.90       91.57     18.87 o 
   4  35   0        0.36       -9.22     28.39 o 
   0  36   0     2651.89     2978.39     52.92 o 
   1  36   0       46.98       41.18     16.68 o 
   2  36   0      253.70      283.33     20.82 o 
   3  36   0      184.52      220.63     20.27 o 
   4  36   0     1478.63     1383.28     46.44 o 
   1  37   0      603.09      731.32     33.69 o 
   2  37   0     1337.94     1556.47     44.71 o 
   3  37   0        8.84       23.98     26.23 o 
   4  37   0       14.58       44.64     30.13 o 
   0  38   0     1599.18     1843.90     45.25 o 
   1  38   0      507.24      580.47     32.87 o 
   2  38   0       75.13       93.67     19.84 o 
   3  38   0       84.61      116.07     20.15 o 
   1  39   0      110.35       74.41     19.75 o 
   2  39   0     1153.07     1208.41     43.12 o 
   3  39   0       12.91        0.88     29.92 o 
   0  40   0     1581.09     1878.17     49.00 o 
   1  40   0       33.70       35.55     27.39 o 
   2  40   0       13.54       -6.03     29.34 o 
   3  40   0       52.82       66.19     21.42 o 
   1  41   0       62.12      101.80     20.69 o 
   2  41   0      720.80      890.54     39.93 o 
   0  42   0      895.48     1053.81     42.79 o 
   1  42   0       34.79       27.66     21.00 o 
   2  42   0       68.53       89.08     21.88 o 
   1  43   0       82.45      128.09     22.73 o 
   1   0   1     2608.69     2857.26     46.24 o 
   2   0   1      126.64      140.17      5.54 o 
   3   0   1     5902.01     6573.60     97.50 o 
   4   0   1      362.74      392.57     10.88 o 
   5   0   1     2452.72     2683.13     46.99 o 
   6   0   1       32.97       -6.79     26.42 o 
   7   0   1      334.28      323.25     26.84 o 
  -7   1   1      484.11      502.01     39.84 o 
  -6   1   1      467.72      463.49     31.59 o 
  -5   1   1     1187.80     1246.24     36.25 o 
  -4   1   1        6.70       -5.10     23.08 o 
  -3   1   1     3360.02     3676.78    170.03 o 
  -2   1   1      737.90      853.94     25.23 o 
  -1   1   1     4626.41     5327.22     55.78 o 
   0   1   1      252.83      337.28      8.64 o 
   1   1   1     4298.70     4730.08     29.41 o 
   2   1   1      884.90      902.95     66.07 o 
   3   1   1     3278.82     3302.50     26.33 o 
   4   1   1        0.60       10.51     12.50 o 
  -7   2   1      491.98      415.13     40.02 o 
  -6   2   1       34.55       24.19     26.05 o 
  -5   2   1     1594.49     1679.47     38.71 o 
  -4   2   1      420.66      465.01     15.89 o 
  -3   2   1     2036.14     2307.30     32.88 o 
  -2   2   1      980.27     1190.78     50.88 o 
  -1   2   1     4758.85     5421.12    220.94 o 
   0   2   1      657.63      718.45     11.47 o 
   1   2   1     5190.01     5645.89     32.13 o 
   2   2   1      852.50      838.32    113.38 o 
   3   2   1     1707.64     1770.73     21.97 o 
   4   2   1      418.00      455.77     16.27 o 
  -7   3   1      634.72      617.11     40.66 o 
  -6   3   1     1034.51     1038.02     38.04 o 
  -5   3   1     1052.60     1107.07     33.75 o 
  -4   3   1      260.74      280.80     20.24 o 
  -3   3   1     1335.62     1420.13     40.46 o 
  -2   3   1     7154.74     8279.53    206.54 o 
  -1   3   1     4002.94     4651.77     41.84 o 
   0   3   1      687.51      833.21     12.48 o 
   1   3   1     3661.57     4040.15     27.75 o 
   2   3   1     7132.60     5914.62    686.75 o 
   3   3   1     1459.14     1304.78     17.59 o 
  -7   4   1      367.56      287.04     26.99 o 
  -6   4   1       67.50       77.51     19.57 o 
  -5   4   1     1324.72     1436.53     36.40 o 
  -4   4   1     1791.36     1910.27     34.39 o 
  -3   4   1     2323.07     2436.96     41.56 o 
  -2   4   1       58.39       62.57      6.42 o 
  -1   4   1     7530.58     8830.29    237.57 o 
   0   4   1    18174.36    20004.16    586.22 o 
   1   4   1     5996.20     6470.61    198.66 o 
   2   4   1       36.90       28.35      4.99 o 
   3   4   1     2589.92     2250.61     33.14 o 
  -7   5   1      175.89      159.31     24.74 o 
  -6   5   1     1121.79     1196.79     38.89 o 
  -5   5   1     1595.32     1732.03     39.17 o 
  -4   5   1        8.73       20.72     16.28 o 
  -3   5   1     2508.79     2745.33     94.08 o 
  -2   5   1     3214.63     3466.05     45.66 o 
  -1   5   1    16032.96    18201.86    591.91 o 
   0   5   1     3161.55     3559.65    168.12 o 
   1   5   1    16970.75    17052.97    636.83 o 
   2   5   1     3069.63     2141.80    150.47 o 
   3   5   1     2492.41     2053.08     48.75 o 
  -7   6   1      113.67      135.30     22.76 o 
  -6   6   1       20.02        3.07     25.62 o 
  -5   6   1      225.99      191.88     17.41 o 
  -4   6   1     2279.78     2407.11     38.71 o 
  -3   6   1     2293.50     2484.80     79.23 o 
  -2   6   1      341.47      398.55     10.52 o 
  -1   6   1    15860.81    17883.92    524.55 o 
   0   6   1    16021.38    17182.77    808.80 o 
   1   6   1    15740.99    15362.36    746.93 o 
   2   6   1      376.75      281.26     13.91 o 
   3   6   1     2573.45     2064.19     62.43 o 
  -7   7   1       90.52        4.56     34.48 o 
  -6   7   1      568.05      620.76     34.05 o 
  -5   7   1      576.23      651.80     28.39 o 
  -4   7   1     1150.42     1267.05     30.37 o 
  -3   7   1     1200.29     1304.66     18.51 o 
  -2   7   1     6697.78     7288.47    201.48 o 
  -1   7   1     1057.58     1294.23     61.34 o 
   0   7   1      347.66      331.83     14.99 o 
   1   7   1     1428.72     1430.40     91.39 o 
   2   7   1     6123.79     4244.78    181.24 o 
   3   7   1     1269.65      985.85     74.89 o 
  -7   8   1       96.53      128.00     23.34 o 
  -6   8   1      279.95      257.79     22.55 o 
  -5   8   1      392.02      395.26     25.93 o 
  -4   8   1     4428.59     4788.33     52.47 o 
  -3   8   1      507.89      613.54     48.33 o 
  -2   8   1      443.51      486.88     16.48 o 
  -1   8   1      896.22      997.14     27.05 o 
   0   8   1     3940.81     4029.05    115.06 o 
   1   8   1     1136.26     1033.53     62.48 o 
   2   8   1      437.53      330.41     10.19 o 
   3   8   1      569.58      465.43     12.75 o 
  -7   9   1      113.79       82.59     23.31 o 
  -6   9   1     2655.20     2894.76     53.50 o 
  -5   9   1       26.73       -0.18     21.24 o 
  -4   9   1      244.77      272.49     22.09 o 
  -3   9   1      146.17      163.02     12.37 o 
  -2   9   1    11998.28    13380.03    429.17 o 
  -1   9   1     1234.01     1491.01     57.67 o 
   0   9   1     2253.96     2386.78     97.03 o 
   1   9   1     1159.00     1125.95     73.56 o 
   2   9   1    11263.67     7859.74    181.54 o 
   3   9   1      157.30      122.21     13.94 o 
  -7  10   1       25.40        2.68     32.59 o 
  -6  10   1       28.89        5.33     28.39 o 
  -5  10   1       94.05       86.40     15.09 o 
  -4  10   1     6055.53     6568.41     86.37 o 
  -3  10   1      251.58      286.75     12.23 o 
  -2  10   1     1573.41     1912.66     54.66 o 
  -1  10   1      112.08      104.34      9.04 o 
   0  10   1    13692.26    13218.74    714.25 o 
   1  10   1      149.10      134.04     12.08 o 
   2  10   1     1610.39     1277.72     19.28 o 
   3  10   1      311.51      209.60     19.02 o 
  -7  11   1       65.18       42.70     22.82 o 
  -6  11   1     1060.12     1106.95     39.44 o 
  -5  11   1        4.68        4.41     21.39 o 
  -4  11   1       27.74        4.14     19.60 o 
  -3  11   1      279.55      311.86     38.88 o 
  -2  11   1     9954.81    10799.86    358.40 o 
  -1  11   1      910.57     1006.72     49.29 o 
   0  11   1      690.22      657.47     26.84 o 
   1  11   1      821.36      735.36     33.95 o 
   2  11   1    10351.89     7327.35     56.79 o 
   3  11   1      319.57      225.69     11.77 o 
  -7  12   1       12.60      -19.36     33.02 o 
  -6  12   1        1.85      -27.72     27.82 o 
  -5  12   1      189.98      203.20     17.13 o 
  -4  12   1     3019.73     3230.16     45.34 o 
  -3  12   1       19.50        9.46     10.40 o 
  -2  12   1       62.67       71.16      6.47 o 
  -1  12   1     2859.93     3134.34    164.67 o 
   0  12   1     3364.39     3169.32    207.11 o 
   1  12   1     2759.02     2446.29    123.33 o 
   2  12   1       61.08       53.06      6.25 o 
   3  12   1        2.85       16.35     12.66 o 
  -7  13   1      509.91      500.61     39.01 o 
  -6  13   1     1739.12     1760.45     46.11 o 
  -5  13   1       30.33       22.43     15.79 o 
  -4  13   1        5.00      -18.56     18.56 o 
  -3  13   1      633.20      713.63     35.23 o 
  -2  13   1     2928.84     2929.12     89.79 o 
  -1  13   1      153.18      142.52     12.39 o 
   0  13   1       20.21       12.94      8.19 o 
   1  13   1      146.68      100.51      6.29 o 
   2  13   1     2934.97     1997.52     20.14 o 
   3  13   1      543.18      368.99     13.75 o 
  -7  14   1      179.19      149.73     25.32 o 
  -6  14   1       21.46      -29.25     29.25 o 
  -5  14   1      290.99      305.27     26.29 o 
  -4  14   1     2799.66     2998.38     44.95 o 
  -3  14   1     1452.74     1517.35     63.33 o 
  -2  14   1     1218.12     1401.50     64.58 o 
  -1  14   1     1523.87     1523.35     51.80 o 
   0  14   1     6096.21     5638.10    195.18 o 
   1  14   1     1170.52      945.92     56.06 o 
   2  14   1     1262.24     1015.71     15.69 o 
   3  14   1     1587.21     1102.95     41.46 o 
  -6  15   1      316.66      335.82     32.11 o 
  -5  15   1      888.34      900.34     33.96 o 
  -4  15   1      588.95      657.49     27.33 o 
  -3  15   1     1827.49     1874.22     23.93 o 
  -2  15   1     1951.29     1930.18     66.92 o 
  -1  15   1     2372.33     2307.59    110.33 o 
   0  15   1      391.37      361.06     18.58 o 
   1  15   1     2946.52     2349.99     69.07 o 
   2  15   1     1894.48     1352.77     17.90 o 
   3  15   1     2038.16     1490.66     25.50 o 
  -6  16   1       79.57       88.47     19.60 o 
  -5  16   1     1071.50     1144.17     37.31 o 
  -4  16   1      725.59      805.15     28.00 o 
  -3  16   1      496.43      535.34     22.06 o 
  -2  16   1      289.66      291.48     16.74 o 
  -1  16   1     3310.79     3146.00    217.27 o 
   0  16   1     1826.70     1575.83     87.83 o 
   1  16   1     3478.59     2650.66    106.70 o 
   2  16   1      275.69      206.92     11.14 o 
  -6  17   1      250.47      211.99     21.55 o 
  -5  17   1     1288.01     1411.94     40.66 o 
  -4  17   1      722.74      806.22     28.82 o 
  -3  17   1     3523.08     3686.83     45.50 o 
  -2  17   1      687.65      690.04     23.84 o 
  -1  17   1     2772.60     2600.43    112.28 o 
   0  17   1        1.06        2.32      9.22 o 
   1  17   1     2778.01     2097.61     34.98 o 
   2  17   1      789.78      610.90     19.11 o 
  -6  18   1        0.21       14.06     27.12 o 
  -5  18   1     2518.41     2544.67     48.97 o 
  -4  18   1      437.12      421.76     25.59 o 
  -3  18   1     3422.10     3626.27     45.71 o 
  -2  18   1      165.07      180.47     11.54 o 
  -1  18   1     3142.33     2980.31    156.92 o 
   0  18   1      562.78      516.61     20.02 o 
   1  18   1     3383.22     2693.53     24.29 o 
   2  18   1      152.57      117.00      7.83 o 
  -6  19   1       91.33      104.69     21.52 o 
  -5  19   1      541.18      562.70     32.62 o 
  -4  19   1      102.50      103.14     14.97 o 
  -3  19   1     2952.03     3053.71     43.49 o 
  -2  19   1      198.34      211.17     12.33 o 
  -1  19   1     3245.03     2966.95    181.18 o 
   0  19   1     1660.34     1494.55     68.67 o 
   1  19   1     3242.71     2474.78     23.81 o 
   2  19   1      212.94      170.72     11.97 o 
  -6  20   1       20.59       29.52     20.79 o 
  -5  20   1      991.15      974.54     37.55 o 
  -4  20   1      480.54      503.32     26.87 o 
  -3  20   1     2567.15     2652.67     41.88 o 
  -2  20   1      676.21      683.43     29.17 o 
  -1  20   1     3694.38     3474.04    162.34 o 
   0  20   1      135.79      140.49      8.53 o 
   1  20   1     3519.97     2816.20     36.14 o 
   2  20   1      678.60      548.38     27.05 o 
  -6  21   1       52.74       90.32     21.27 o 
  -5  21   1      918.88      914.13     36.49 o 
  -4  21   1      356.32      356.82     25.62 o 
  -3  21   1      891.19      941.46     29.76 o 
  -2  21   1      263.49      289.96     18.32 o 
  -1  21   1     4014.71     3740.91    153.49 o 
   0  21   1     1506.55     1321.85     52.25 o 
   1  21   1     3922.00     3220.01     69.72 o 
  -6  22   1      215.64      238.04     23.98 o 
  -5  22   1      678.19      684.27     34.45 o 
  -4  22   1      183.59      207.18     16.43 o 
  -3  22   1     1679.30     1644.29     36.25 o 
  -2  22   1       38.76       50.24     11.41 o 
  -1  22   1     1037.47      875.48     42.82 o 
   0  22   1      786.63      648.66     15.45 o 
   1  22   1     1119.20      934.71     18.10 o 
  -6  23   1      430.54      487.34     37.16 o 
  -5  23   1      322.60      345.01     30.49 o 
  -4  23   1       38.00       15.55     15.40 o 
  -3  23   1     1536.87     1682.67     36.82 o 
  -2  23   1      781.63      765.50     25.32 o 
  -1  23   1     1727.77     1553.27     31.35 o 
   0  23   1      343.67      314.19     13.93 o 
  -6  24   1       81.78       38.59     31.41 o 
  -5  24   1      659.62      622.19     34.85 o 
  -4  24   1      536.34      560.26     29.55 o 
  -3  24   1       77.54       77.33     14.49 o 
  -2  24   1       49.65       55.17     12.51 o 
  -1  24   1     1933.00     1842.32     33.84 o 
   0  24   1     3192.14     2757.27     39.78 o 
  -6  25   1      357.26      384.24     35.97 o 
  -5  25   1      418.36      372.80     32.53 o 
  -4  25   1       92.57       87.89     16.19 o 
  -3  25   1      358.55      332.84     24.50 o 
  -2  25   1     2531.67     2455.44     41.54 o 
  -1  25   1      971.27      834.61     26.72 o 
   0  25   1       57.42       43.37     12.02 o 
  -5  26   1        9.95       31.07     26.51 o 
  -4  26   1     1943.25     1941.41     44.83 o 
  -3  26   1      635.44      647.60     28.21 o 
  -2  26   1      212.22      168.50     15.64 o 
  -1  26   1      243.20      219.94     19.75 o 
   0  26   1     5031.30     4430.11     50.67 o 
  -5  27   1       79.54       54.08     20.36 o 
  -4  27   1       15.31       -0.70     23.86 o 
  -3  27   1      134.99      116.71     15.46 o 
  -2  27   1     1845.17     1798.34     37.04 o 
  -1  27   1      102.04      119.26     12.63 o 
   0  27   1      335.38      357.06     20.69 o 
  -5  28   1        4.24       -2.92     27.78 o 
  -4  28   1     1479.88     1352.54     42.48 o 
  -3  28   1      328.24      287.10     25.20 o 
  -2  28   1       32.06       30.68     14.70 o 
  -1  28   1      703.78      610.84     26.45 o 
   0  28   1     1547.57     1422.41     32.68 o 
  -5  29   1      196.68      158.58     21.85 o 
  -4  29   1       11.16      -25.14     25.14 o 
  -3  29   1        8.12       19.54     20.88 o 
  -2  29   1     2429.30     2384.59     44.13 o 
  -1  29   1      177.83      205.69     19.48 o 
   0  29   1     1288.40     1201.59     31.62 o 
  -5  30   1       37.05       28.61     29.70 o 
  -4  30   1     1443.42     1456.37     43.58 o 
  -3  30   1      141.92      179.55     17.13 o 
  -2  30   1       37.66       25.96     21.18 o 
  -1  30   1      565.64      551.56     25.29 o 
   0  30   1     1013.41      982.88     30.83 o 
  -5  31   1       28.16       45.62     20.91 o 
  -4  31   1       23.93       -1.00     25.53 o 
  -3  31   1      391.81      354.81     27.88 o 
  -2  31   1     2041.21     2004.28     42.79 o 
  -1  31   1      438.48      403.17     25.35 o 
   0  31   1        9.13       27.05     19.93 o 
  -4  32   1     1320.46     1362.37     44.22 o 
  -3  32   1      167.72      152.68     18.66 o 
  -2  32   1       26.63       25.75     22.31 o 
  -1  32   1      320.74      305.45     23.77 o 
   0  32   1     3568.85     3565.49     53.13 o 
  -4  33   1        7.99        5.51     27.51 o 
  -3  33   1      524.83      514.61     30.80 o 
  -2  33   1     2056.21     2072.45     45.25 o 
  -1  33   1      120.60      122.25     16.01 o 
   0  33   1      232.66      243.03     16.80 o 
  -4  34   1      598.97      630.44     37.13 o 
  -3  34   1      268.35      283.66     19.90 o 
  -2  34   1       45.74       78.12     16.52 o 
  -1  34   1      672.17      669.54     30.22 o 
   0  34   1     1258.11     1283.97     37.16 o 
  -4  35   1       40.20       87.07     19.96 o 
  -3  35   1      321.37      331.90     30.22 o 
  -2  35   1      303.43      311.48     28.27 o 
  -1  35   1      688.18      692.76     32.90 o 
   0  35   1       20.64        5.93     22.70 o 
  -4  36   1       96.64       88.59     21.73 o 
  -3  36   1      526.31      501.77     35.64 o 
  -2  36   1      112.96       95.07     18.59 o 
  -1  36   1      401.57      402.83     29.98 o 
   0  36   1      584.75      585.61     31.31 o 
  -3  37   1      487.62      499.61     35.18 o 
  -2  37   1      473.13      499.34     30.92 o 
  -1  37   1      663.44      768.97     34.91 o 
   0  37   1       10.88       -2.25     23.40 o 
  -3  38   1      545.06      500.22     36.58 o 
  -2  38   1        3.52       28.91     18.41 o 
  -1  38   1      611.37      697.12     35.03 o 
   0  38   1        7.28      -24.86     24.86 o 
  -3  39   1      362.54      388.71     25.29 o 
  -2  39   1       95.92      132.08     20.15 o 
  -1  39   1      167.09      204.51     20.33 o 
   0  39   1        3.00      -24.53     25.96 o 
  -2  40   1       94.81       98.30     21.09 o 
  -1  40   1      300.91      362.94     33.29 o 
   0  40   1       55.08      -18.59     28.48 o 
  -2  41   1      287.70      382.69     33.99 o 
  -1  41   1      929.39     1005.61     43.70 o 
   0  41   1       18.21       31.89     20.18 o 
  -1  42   1      515.83      588.78     37.74 o 
   0  42   1      374.86      427.91     36.09 o 
   0  43   1      195.58      246.65     23.16 o 
   0   0   2     8400.29     9430.45     77.21 o 
   1   0   2      490.12      563.93      8.66 o 
   2   0   2        0.08       -7.24      7.24 o 
   3   0   2       44.70       50.71      5.61 o 
   4   0   2     3201.48     3210.59     46.35 o 
   5   0   2      106.69      112.17     17.41 o 
   6   0   2      483.47      501.80     37.19 o 
   7   0   2       41.05       -7.91     33.84 o 
  -7   1   2      136.93      141.33     24.65 o 
  -6   1   2     1804.45     1694.11     48.17 o 
  -5   1   2      290.10      341.15     27.66 o 
  -4   1   2       52.94       56.60     14.76 o 
  -3   1   2      169.28      165.58      8.84 o 
  -2   1   2     3979.62     4199.91     80.57 o 
  -1   1   2      480.65      509.79     26.35 o 
   0   1   2      219.30      223.34      9.83 o 
   1   1   2      463.49      492.95     11.81 o 
   2   1   2     3978.84     4185.03     80.13 o 
   3   1   2      146.15      130.66     12.98 o 
  -7   2   2      120.10       91.05     24.22 o 
  -6   2   2      544.00      472.98     36.03 o 
  -5   2   2      368.65      360.29     29.22 o 
  -4   2   2     2692.09     2772.21     43.55 o 
  -3   2   2     1021.17     1101.50     19.39 o 
  -2   2   2       86.69       68.90      7.44 o 
  -1   2   2      443.20      482.45     13.71 o 
   0   2   2     3889.13     4231.87     29.29 o 
   1   2   2      541.04      586.76     21.24 o 
   2   2   2       84.54       86.13      8.09 o 
   3   2   2      917.68      908.12     18.30 o 
  -7   3   2      286.43      284.39     26.35 o 
  -6   3   2      619.79      621.92     36.61 o 
  -5   3   2     1324.85     1428.35     39.01 o 
  -4   3   2       25.36        2.71     19.69 o 
  -3   3   2     1097.96     1188.29     20.18 o 
  -2   3   2     5553.59     6047.48    170.24 o 
  -1   3   2     1174.34     1361.75     18.55 o 
   0   3   2       16.36       14.24      8.44 o 
   1   3   2     1044.95     1181.18     36.29 o 
   2   3   2     5228.01     5525.25     33.10 o 
   3   3   2      945.62      952.06     18.78 o 
  -7   4   2       94.16       51.16     36.03 o 
  -6   4   2      125.21      122.92     21.55 o 
  -5   4   2      882.30      893.47     33.23 o 
  -4   4   2     1377.41     1479.38     34.66 o 
  -3   4   2     1840.47     2164.39     89.11 o 
  -2   4   2      315.01      359.93     26.13 o 
  -1   4   2     2652.79     2849.66     72.29 o 
   0   4   2    11128.97    12101.92    297.57 o 
   1   4   2     2631.26     2743.05     22.46 o 
   2   4   2      405.85      421.29     18.64 o 
   3   4   2     1759.51     1869.28     49.44 o 
  -7   5   2      359.67      342.94     27.08 o 
  -6   5   2      873.67      997.88     38.98 o 
  -5   5   2       59.92       21.39     24.86 o 
  -4   5   2       91.21       73.95     14.55 o 
  -3   5   2     4373.87     4738.86    117.93 o 
  -2   5   2     4405.75     4916.42    109.85 o 
  -1   5   2     4633.25     5028.79    100.03 o 
   0   5   2      893.16     1076.14     22.41 o 
   1   5   2     4687.01     4994.51     33.85 o 
   2   5   2     4374.30     4617.69     53.70 o 
   3   5   2     4572.36     4508.85    222.23 o 
  -7   6   2      111.81       35.48     36.55 o 
  -6   6   2        6.87        2.56     27.85 o 
  -5   6   2     1342.60     1394.17     39.08 o 
  -4   6   2     1792.06     1909.48     38.13 o 
  -3   6   2     1909.75     2179.71     43.88 o 
  -2   6   2      953.87     1136.66     41.81 o 
  -1   6   2     5246.73     5840.15    166.45 o 
   0   6   2       23.39       29.44      5.59 o 
   1   6   2     5686.47     6193.21     45.97 o 
   2   6   2      769.12      879.90     26.40 o 
   3   6   2     2205.33     2264.89    137.83 o 
  -6   7   2      501.05      572.10     35.09 o 
  -5   7   2     1177.20     1149.13     37.58 o 
  -4   7   2      134.37      120.06     15.06 o 
  -3   7   2     1055.56     1060.85     55.16 o 
  -2   7   2      511.79      463.02     13.43 o 
  -1   7   2     1930.92     2085.15     24.10 o 
   0   7   2      229.64      267.53      9.88 o 
   1   7   2     1765.92     1783.20     20.65 o 
   2   7   2      438.67      359.28     12.47 o 
   3   7   2     1268.31     1111.53     85.42 o 
  -6   8   2       25.28       -5.20     27.97 o 
  -5   8   2      884.84      878.37     34.51 o 
  -4   8   2      610.53      647.60     26.35 o 
  -3   8   2     2077.80     2177.80     54.75 o 
  -2   8   2       78.29       99.83     11.38 o 
  -1   8   2     5479.84     6034.62    102.51 o 
   0   8   2     3202.12     3576.22    129.61 o 
   1   8   2     4752.04     5076.72    105.46 o 
   2   8   2       72.61       79.44     10.26 o 
   3   8   2     2075.38     1799.04     67.42 o 
  -6   9   2       35.03       58.00     19.32 o 
  -5   9   2      684.03      732.39     33.05 o 
  -4   9   2      152.57      166.68     15.12 o 
  -3   9   2     4191.01     4463.07    103.70 o 
  -2   9   2      422.05      471.53     24.00 o 
  -1   9   2     5243.35     5720.78    189.91 o 
   0   9   2       25.82       30.56      7.91 o 
   1   9   2     5508.22     5799.19    130.46 o 
   2   9   2      355.50      377.12     13.00 o 
   3   9   2     3949.64     3401.78    200.21 o 
  -6  10   2       51.00       41.91     19.51 o 
  -5  10   2      771.29      880.77     33.29 o 
  -4  10   2      391.42      438.41     25.29 o 
  -3  10   2      604.23      626.36     24.53 o 
  -2  10   2     2441.42     2770.22     84.21 o 
  -1  10   2     5021.54     5454.14    234.63 o 
   0  10   2      500.91      574.11     12.44 o 
   1  10   2     4104.28     4304.26    135.09 o 
   2  10   2     2479.93     2499.21     64.00 o 
  -6  11   2       96.04       83.99     20.45 o 
  -5  11   2      879.64     1011.48     35.64 o 
  -4  11   2     1222.20     1334.89     34.21 o 
  -3  11   2      935.63     1013.25     27.33 o 
  -2  11   2      826.08     1003.03     52.92 o 
  -1  11   2     3568.05     3965.16    117.27 o 
   0  11   2     1311.68     1343.18     26.84 o 
   1  11   2     4127.61     4271.91     96.06 o 
   2  11   2      687.73      703.72     15.84 o 
  -6  12   2       95.83       79.19     21.21 o 
  -5  12   2      821.27      854.48     34.63 o 
  -4  12   2     1217.94     1298.58     35.15 o 
  -3  12   2     1543.57     1700.26     33.78 o 
  -2  12   2     2085.36     2420.08    127.71 o 
  -1  12   2     3665.26     3970.49    122.32 o 
   0  12   2      393.76      426.75     12.14 o 
   1  12   2     4226.68     4247.48     85.15 o 
   2  12   2     2359.16     2354.41     77.50 o 
  -6  13   2      483.85      475.02     35.61 o 
  -5  13   2      453.01      449.70     30.10 o 
  -4  13   2      773.35      815.95     30.65 o 
  -3  13   2     1099.58     1205.85     30.28 o 
  -2  13   2     3757.94     4123.44     91.88 o 
  -1  13   2      947.61      968.01     16.49 o 
   0  13   2      666.62      684.63     22.63 o 
   1  13   2      948.70      881.84     16.29 o 
   2  13   2     3430.92     3189.21    191.21 o 
  -6  14   2      288.62      248.02     24.25 o 
  -5  14   2      450.23      387.16     30.40 o 
  -4  14   2     1342.68     1359.96     36.40 o 
  -3  14   2     2130.73     2281.46     38.41 o 
  -2  14   2      263.32      309.54     18.76 o 
  -1  14   2      167.91      156.93     10.32 o 
   0  14   2     4468.92     4544.11     78.87 o 
   1  14   2      174.98      160.91      8.70 o 
   2  14   2      170.19      159.93     10.70 o 
  -6  15   2      557.00      637.41     37.89 o 
  -5  15   2     1443.25     1527.98     41.54 o 
  -4  15   2       30.09       23.49     15.37 o 
  -3  15   2      495.66      551.86     25.17 o 
  -2  15   2     2716.85     2892.29     63.48 o 
  -1  15   2      840.70      824.91     45.19 o 
   0  15   2       95.61       94.44      7.55 o 
   1  15   2      841.79      807.26     48.22 o 
   2  15   2     2841.82     2475.92    121.26 o 
  -6  16   2       37.17       39.26     22.61 o 
  -5  16   2      271.40      274.29     20.42 o 
  -4  16   2     2458.12     2687.73     47.02 o 
  -3  16   2      731.32      758.95     27.33 o 
  -2  16   2      276.00      275.54     19.72 o 
  -1  16   2      217.00      232.29     12.32 o 
   0  16   2     2796.05     2847.97     94.20 o 
   1  16   2      247.08      238.37     12.73 o 
  -6  17   2      919.98      970.15     43.15 o 
  -5  17   2       86.13       89.14     18.50 o 
  -4  17   2      148.28      164.24     16.71 o 
  -3  17   2      172.33      149.76     15.00 o 
  -2  17   2     3613.80     3999.34     47.35 o 
  -1  17   2      416.74      440.10     20.18 o 
   0  17   2     1195.47     1292.80     76.00 o 
   1  17   2      313.87      316.24     15.57 o 
  -6  18   2       14.61      -32.26     32.26 o 
  -5  18   2      130.32      125.26     19.14 o 
  -4  18   2     1507.84     1628.29     40.35 o 
  -3  18   2      307.32      311.29     22.89 o 
  -2  18   2      365.73      384.48     22.03 o 
  -1  18   2      197.94      183.57     32.59 o 
   0  18   2     6446.36     6144.06    225.03 o 
   1  18   2      276.39      267.93     20.74 o 
  -6  19   2     1016.02     1039.91     44.74 o 
  -5  19   2      171.07      178.12     19.75 o 
  -4  19   2      175.01      164.15     17.47 o 
  -3  19   2       74.15       79.92     14.12 o 
  -2  19   2     4959.73     5268.89     55.27 o 
  -1  19   2      285.71      305.94     19.39 o 
   0  19   2        7.52        1.78     10.92 o 
  -6  20   2        6.73      -32.93     32.93 o 
  -5  20   2       98.88       97.20     19.20 o 
  -4  20   2     2145.98     2364.39     45.86 o 
  -3  20   2      103.79      103.23     14.67 o 
  -2  20   2        4.73       -8.03     18.08 o 
  -1  20   2      336.65      341.60     20.75 o 
   0  20   2     7011.32     7113.15     60.47 o 
  -6  21   2      305.79      292.21     25.78 o 
  -5  21   2      107.67       91.78     19.99 o 
  -4  21   2       39.65       38.56     17.01 o 
  -3  21   2      463.95      448.60     25.99 o 
  -2  21   2     2846.15     3039.59     45.07 o 
  -1  21   2      679.42      757.74     25.32 o 
   0  21   2      230.39      206.12     20.02 o 
  -6  22   2        4.75      -34.33     34.33 o 
  -5  22   2      239.72      245.29     21.52 o 
  -4  22   2     1456.29     1558.02     40.87 o 
  -3  22   2      109.23       98.51     14.97 o 
  -2  22   2      258.87      238.07     22.43 o 
  -1  22   2      624.52      645.93     24.56 o 
   0  22   2     4307.77     4313.31     49.70 o 
  -5  23   2      168.17      179.83     21.61 o 
  -4  23   2      107.39       20.09     26.81 o 
  -3  23   2      784.11      805.64     31.19 o 
  -2  23   2     2940.78     3137.89     47.14 o 
  -1  23   2      436.35      443.83     21.97 o 
   0  23   2      473.53      395.53     23.80 o 
  -5  24   2      186.65      168.02     22.95 o 
  -4  24   2      965.37      965.47     37.43 o 
  -3  24   2     1141.50     1172.59     36.18 o 
  -2  24   2      445.37      467.02     26.57 o 
  -1  24   2       85.59       89.44     12.93 o 
   0  24   2      224.31      217.07     20.63 o 
  -5  25   2      648.24      651.28     37.95 o 
  -4  25   2      124.90      115.06     19.29 o 
  -3  25   2       43.36       13.57     24.04 o 
  -2  25   2      743.35      780.35     30.34 o 
  -1  25   2      524.40      532.69     24.80 o 
   0  25   2     2419.37     2352.43     41.02 o 
  -5  26   2      351.84      341.42     24.89 o 
  -4  26   2      349.19      381.96     29.88 o 
  -3  26   2     1349.98     1417.75     39.65 o 
  -2  26   2      253.27      215.86     16.59 o 
  -1  26   2     1185.80     1160.60     33.45 o 
   0  26   2      814.89      758.13     29.22 o 
  -5  27   2      155.81      172.52     23.31 o 
  -4  27   2      101.54      114.40     19.42 o 
  -3  27   2     1754.12     1831.85     45.04 o 
  -2  27   2       30.98       29.67     14.76 o 
  -1  27   2     2492.15     2536.97     45.31 o 
   0  27   2        2.76        4.14     18.72 o 
  -5  28   2      388.48      374.68     37.37 o 
  -4  28   2      210.75      210.59     20.72 o 
  -3  28   2      569.97      615.71     34.18 o 
  -2  28   2      102.04       99.61     15.82 o 
  -1  28   2     1957.77     1954.61     42.51 o 
   0  28   2       18.60       47.29     12.90 o 
  -5  29   2      363.71      314.00     26.90 o 
  -4  29   2       74.07       78.27     20.02 o 
  -3  29   2     1060.64     1112.43     38.10 o 
  -2  29   2       80.32       48.51     16.28 o 
  -1  29   2     1151.08     1170.00     36.49 o 
   0  29   2        7.83       25.11     19.32 o 
  -4  30   2      107.80      117.80     20.97 o 
  -3  30   2      349.09      338.26     22.03 o 
  -2  30   2      133.00      166.50     17.35 o 
  -1  30   2     1608.13     1559.33     40.02 o 
   0  30   2        9.96        8.40     19.63 o 
  -4  31   2      185.72      213.97     22.40 o 
  -3  31   2      590.88      668.51     34.60 o 
  -2  31   2      225.48      213.79     18.69 o 
  -1  31   2      906.79      874.05     33.81 o 
   0  31   2       64.18       64.46     15.55 o 
  -4  32   2      291.88      285.52     24.41 o 
  -3  32   2      780.52      824.81     37.55 o 
  -2  32   2       75.07       70.97     17.16 o 
  -1  32   2      453.20      477.12     29.40 o 
   0  32   2      258.99      280.74     25.50 o 
  -4  33   2       97.30       73.16     22.64 o 
  -3  33   2      343.91      350.58     31.59 o 
  -2  33   2      203.58      221.85     19.75 o 
  -1  33   2      560.32      608.16     31.53 o 
   0  33   2       31.32       40.05     16.37 o 
  -4  34   2      322.22      377.00     25.53 o 
  -3  34   2      336.12      350.95     32.50 o 
  -2  34   2       82.53       97.26     18.38 o 
  -1  34   2      485.27      530.41     31.19 o 
   0  34   2      280.58      276.39     26.38 o 
  -3  35   2      202.52      181.44     22.61 o 
  -2  35   2      792.71      834.64     37.92 o 
  -1  35   2      398.56      422.61     30.62 o 
   0  35   2       96.55       94.98     18.41 o 
  -3  36   2      190.21      166.31     23.49 o 
  -2  36   2      105.11      102.25     21.61 o 
  -1  36   2       83.72       73.19     18.50 o 
   0  36   2     1580.33     1525.79     43.70 o 
  -3  37   2       40.97       56.79     21.49 o 
  -2  37   2      940.34      977.61     40.41 o 
  -1  37   2      116.47      128.70     19.87 o 
   0  37   2      101.50      138.47     19.05 o 
  -2  38   2        0.65      -13.85     30.28 o 
  -1  38   2       74.42       55.27     20.30 o 
   0  38   2      715.08      731.47     37.77 o 
  -2  39   2      526.52      529.86     36.58 o 
  -1  39   2       61.24       72.03     21.30 o 
   0  39   2        0.41       28.42     30.40 o 
  -1  40   2       67.64       64.21     21.55 o 
   0  40   2     1195.20     1267.21     46.81 o 
   0  41   2       15.75       33.29     30.89 o 
   1   0   3      464.64      466.41     11.17 o 
   2   0   3     1141.10     1207.89     28.94 o 
   3   0   3     3122.61     3421.21     49.48 o 
   4   0   3        0.62       30.19     21.36 o 
   5   0   3      834.32      800.49     35.70 o 
   6   0   3       53.63      -13.27     32.99 o 
  -6   1   3        5.23      -32.87     32.87 o 
  -5   1   3      572.68      546.35     35.15 o 
  -4   1   3      778.68      829.71     31.83 o 
  -3   1   3     1454.18     1497.91     36.58 o 
  -2   1   3       11.89        9.34     16.16 o 
  -1   1   3     2242.08     2364.79     25.94 o 
   0   1   3     3597.28     3986.09     59.19 o 
   1   1   3     2265.74     2379.14     26.45 o 
  -6   2   3      243.96      263.79     24.19 o 
  -5   2   3      631.63      648.18     35.09 o 
  -4   2   3      365.15      405.21     27.08 o 
  -3   2   3     1841.06     1979.90     39.23 o 
  -2   2   3      852.62      940.33     27.12 o 
  -1   2   3     5151.84     5427.51     58.40 o 
   0   2   3     1173.32     1230.85     20.08 o 
   1   2   3     5117.52     5300.89     69.13 o 
  -6   3   3      108.96       99.67     23.13 o 
  -5   3   3      548.46      533.51     33.87 o 
  -4   3   3      193.21      192.18     17.44 o 
  -3   3   3     2459.04     2700.51     43.49 o 
  -2   3   3     1278.08     1404.00     30.22 o 
  -1   3   3     2040.99     2102.64     25.04 o 
   0   3   3       82.59       84.26      8.04 o 
   1   3   3     1801.33     1832.91     60.15 o 
  -6   4   3       92.25       36.37     24.29 o 
  -5   4   3      796.12      776.57     35.94 o 
  -4   4   3      410.12      450.52     27.82 o 
  -3   4   3      829.39      821.80     30.55 o 
  -2   4   3      494.89      561.45     23.19 o 
  -1   4   3     1589.59     1715.83     29.81 o 
   0   4   3      152.78      142.02      8.33 o 
   1   4   3     1625.45     1694.36     23.00 o 
  -6   5   3      740.72      672.47     40.81 o 
  -5   5   3      247.59      251.68     21.21 o 
  -4   5   3       48.18       46.65     16.49 o 
  -3   5   3     1819.49     1877.25     38.80 o 
  -2   5   3      845.35      876.97     26.20 o 
  -1   5   3     1147.85     1269.21     20.29 o 
   0   5   3       10.66       26.76     15.98 o 
   1   5   3     1012.97     1063.64     19.79 o 
  -6   6   3       33.66       17.26     34.24 o 
  -5   6   3      244.45      252.01     20.88 o 
  -4   6   3     1840.28     1872.63     42.27 o 
  -3   6   3      167.25      177.54     15.55 o 
  -2   6   3       60.98       76.75     13.12 o 
  -1   6   3      488.50      562.72     44.80 o 
   0   6   3     1983.28     2091.92     30.57 o 
   1   6   3      514.87      552.56     16.40 o 
  -6   7   3      554.82      601.65     39.04 o 
  -5   7   3      443.13      438.44     31.25 o 
  -4   7   3      339.54      313.55     27.72 o 
  -3   7   3      262.83      283.84     22.79 o 
  -2   7   3     2273.18     2494.85     39.11 o 
  -1   7   3      385.58      446.82     14.84 o 
   0   7   3      569.99      596.04     19.78 o 
   1   7   3      470.53      517.08     15.91 o 
  -6   8   3      168.53       99.54     26.57 o 
  -5   8   3       64.60       40.87     28.00 o 
  -4   8   3     1615.68     1695.88     40.99 o 
  -3   8   3     1127.96     1177.25     32.90 o 
  -2   8   3      317.68      370.21     22.52 o 
  -1   8   3      335.49      322.87     14.36 o 
   0   8   3     2734.10     2853.30     38.80 o 
   1   8   3      218.80      238.62     19.39 o 
  -6   9   3     1385.34     1361.73     49.48 o 
  -5   9   3      373.48      389.57     30.74 o 
  -4   9   3       27.13      -12.78     24.19 o 
  -3   9   3       23.36        7.55     19.93 o 
  -2   9   3     2562.61     2779.33     41.72 o 
  -1   9   3      764.35      857.75     19.67 o 
   0   9   3      155.92      155.65     13.66 o 
   1   9   3      726.18      753.89     19.28 o 
  -6  10   3       42.33      -36.52     36.52 o 
  -5  10   3      121.56      126.60     19.96 o 
  -4  10   3     1849.28     2007.35     44.04 o 
  -3  10   3      193.15      199.73     15.95 o 
  -2  10   3       78.15       19.63     19.72 o 
  -1  10   3      259.13      301.40     19.51 o 
   0  10   3     3286.99     3405.83     96.23 o 
  -6  11   3      533.82      546.35     41.33 o 
  -5  11   3       90.41      112.11     19.63 o 
  -4  11   3      356.52      387.01     29.31 o 
  -3  11   3      255.40      265.01     23.55 o 
  -2  11   3     3303.64     3529.31     47.23 o 
  -1  11   3      486.18      497.60     23.22 o 
   0  11   3       12.24        5.45     12.51 o 
  -6  12   3       79.10       56.88     25.14 o 
  -5  12   3      156.24      142.24     20.48 o 
  -4  12   3     2072.07     2012.92     45.71 o 
  -3  12   3      485.79      481.41     26.20 o 
  -2  12   3       12.12       10.62     12.93 o 
  -1  12   3     1911.28     2229.02     37.64 o 
   0  12   3     4706.34     5192.44     52.89 o 
  -6  13   3      732.26      619.66     42.45 o 
  -5  13   3      224.46      235.52     21.67 o 
  -4  13   3      313.31      315.89     28.55 o 
  -3  13   3     1194.92     1256.13     34.33 o 
  -2  13   3     2615.32     2839.37     43.49 o 
  -1  13   3      742.07      729.22     26.05 o 
   0  13   3       43.44       18.32     18.05 o 
  -6  14   3       32.30       30.65     35.39 o 
  -5  14   3      388.35      452.07     31.68 o 
  -4  14   3      763.11      867.84     35.36 o 
  -3  14   3      321.29      338.07     25.62 o 
  -2  14   3      295.15      301.19     23.62 o 
  -1  14   3      890.01      950.47     28.21 o 
   0  14   3     5024.48     5541.32     56.57 o 
  -5  15   3      251.28      220.42     22.40 o 
  -4  15   3      137.50      156.61     18.81 o 
  -3  15   3      611.57      647.57     29.40 o 
  -2  15   3     1909.36     2102.24     39.90 o 
  -1  15   3     2515.87     2874.83     42.97 o 
   0  15   3      456.67      498.36     24.01 o 
  -5  16   3      412.10      415.74     33.99 o 
  -4  16   3      318.76      361.02     28.24 o 
  -3  16   3      747.43      898.67     31.92 o 
  -2  16   3     1716.20     1866.75     38.74 o 
  -1  16   3     1641.03     1761.40     36.79 o 
   0  16   3      910.51      945.63     29.00 o 
  -5  17   3      752.94      810.69     39.90 o 
  -4  17   3       29.04       25.02     25.02 o 
  -3  17   3       63.01       47.50     16.59 o 
  -2  17   3      439.34      471.49     25.96 o 
  -1  17   3     1544.72     1762.71     36.88 o 
   0  17   3       55.38       73.74     12.90 o 
  -5  18   3      245.64      235.64     24.89 o 
  -4  18   3      217.33      206.45     20.12 o 
  -3  18   3     2161.88     2344.88     46.93 o 
  -2  18   3      555.22      609.20     28.33 o 
  -1  18   3      179.68      170.42     14.94 o 
   0  18   3       83.52       92.24     13.54 o 
  -5  19   3      653.45      713.27     39.56 o 
  -4  19   3      158.94      162.87     19.42 o 
  -3  19   3     1108.90     1183.85     37.92 o 
  -2  19   3      129.50      129.98     15.86 o 
  -1  19   3      463.79      487.95     26.11 o 
   0  19   3      255.78      273.86     22.34 o 
  -5  20   3      604.73      608.37     39.32 o 
  -4  20   3       11.04       26.23     18.05 o 
  -3  20   3      706.20      755.03     32.71 o 
  -2  20   3      559.17      605.91     29.06 o 
  -1  20   3     1567.92     1669.74     37.55 o 
   0  20   3      338.07      363.33     24.13 o 
  -5  21   3      353.13      365.49     26.75 o 
  -4  21   3      478.23      526.30     33.84 o 
  -3  21   3      856.58      925.21     35.82 o 
  -2  21   3      752.71      765.62     31.04 o 
  -1  21   3      282.39      280.65     24.56 o 
   0  21   3      519.14      568.42     26.69 o 
  -5  22   3      342.62      316.34     26.54 o 
  -4  22   3      345.09      397.14     31.25 o 
  -3  22   3      811.86      828.98     36.06 o 
  -2  22   3      794.92      768.84     33.29 o 
  -1  22   3      566.08      650.31     29.22 o 
   0  22   3     1079.78     1180.23     33.90 o 
  -5  23   3      369.99      382.41     26.90 o 
  -4  23   3      208.29      197.17     21.58 o 
  -3  23   3      500.21      484.06     32.47 o 
  -2  23   3     1014.91     1200.04     36.55 o 
  -1  23   3      928.20      961.36     32.87 o 
   0  23   3      681.20      646.29     29.82 o 
  -5  24   3       12.86      -35.39     35.39 o 
  -4  24   3      407.51      466.86     32.38 o 
  -3  24   3      479.66      481.53     32.41 o 
  -2  24   3      306.71      286.58     28.42 o 
  -1  24   3      931.34      992.31     33.14 o 
   0  24   3      801.20      901.80     32.68 o 
  -4  25   3      173.01      197.38     23.04 o 
  -3  25   3      263.42      292.09     20.51 o 
  -2  25   3      636.37      717.54     32.84 o 
  -1  25   3      537.64      594.41     30.22 o 
   0  25   3       99.46      107.49     16.59 o 
  -4  26   3     1055.52     1030.68     43.85 o 
  -3  26   3      225.11      241.72     20.48 o 
  -2  26   3      340.30      335.55     30.49 o 
  -1  26   3      243.63      256.39     18.90 o 
   0  26   3      884.33      982.54     33.93 o 
  -4  27   3       60.75       41.33     33.41 o 
  -3  27   3       81.04      117.38     19.36 o 
  -2  27   3     1605.99     1684.22     44.46 o 
  -1  27   3      221.95      232.17     18.96 o 
   0  27   3      161.02      136.64     19.48 o 
  -4  28   3      833.18      830.53     43.21 o 
  -3  28   3       14.68       40.90     18.44 o 
  -2  28   3       27.79      -24.92     26.66 o 
  -1  28   3      287.78      376.42     28.15 o 
   0  28   3     1706.60     1780.24     43.97 o 
  -4  29   3        3.64      -34.78     34.78 o 
  -3  29   3       26.73       18.93     29.12 o 
  -2  29   3     1961.79     2197.95     50.94 o 
  -1  29   3      391.48      356.06     30.95 o 
   0  29   3       11.07      -25.17     25.17 o 
  -4  30   3      551.87      604.78     40.63 o 
  -3  30   3      260.39      257.88     23.55 o 
  -2  30   3      301.35      272.04     23.31 o 
  -1  30   3      429.67      463.36     31.07 o 
   0  30   3     1141.61     1117.39     38.47 o 
  -3  31   3      172.44      183.63     24.25 o 
  -2  31   3      295.64      352.99     31.71 o 
  -1  31   3      263.43      237.65     20.30 o 
   0  31   3        3.97        8.86     24.50 o 
  -3  32   3       98.57      110.80     23.13 o 
  -2  32   3       66.41       31.16     22.15 o 
  -1  32   3      155.98      172.00     19.93 o 
   0  32   3      522.09      575.51     31.80 o 
  -3  33   3      110.28      -19.84     35.82 o 
  -2  33   3      444.52      458.74     34.66 o 
  -1  33   3      465.24      475.78     35.64 o 
   0  33   3       51.91       57.70     19.23 o 
  -2  34   3      209.16      187.83     24.50 o 
  -1  34   3      652.91      732.08     38.41 o 
   0  34   3      410.78      389.90     34.85 o 
  -2  35   3      133.49      143.79     23.55 o 
  -1  35   3      210.95      214.40     23.16 o 
   0  35   3       41.03       44.49     21.21 o 
  -2  36   3      133.20      106.06     24.86 o 
  -1  36   3      206.04      204.48     23.65 o 
   0  36   3      351.98      311.66     25.62 o 
  -1  37   3      484.96      512.97     37.92 o 
   0  37   3       67.28       14.12     32.81 o 
   0   0   4     1662.24     1742.32     37.68 o 
   1   0   4      152.97      154.51     15.82 o 
   2   0   4      983.86     1062.94     35.97 o 
   3   0   4       40.82      -26.63     26.63 o 
   4   0   4      788.60      878.43     37.61 o 
   5   0   4        7.40      -26.02     31.16 o 
  -5   1   4       62.32       74.19     23.19 o 
  -4   1   4       40.75      -14.49     28.88 o 
  -3   1   4      841.62      776.30     34.60 o 
  -2   1   4     1366.91     1424.33     38.98 o 
  -1   1   4      236.34      235.58     22.95 o 
   0   1   4       87.00       24.80     22.85 o 
  -5   2   4      178.06      151.68     24.68 o 
  -4   2   4      933.64      877.24     38.68 o 
  -3   2   4      515.30      505.76     31.01 o 
  -2   2   4     1516.74     1531.15     39.71 o 
  -1   2   4      582.73      612.63     28.06 o 
   0   2   4     1232.94     1267.21     34.24 o 
  -5   3   4      423.47      405.09     38.38 o 
  -4   3   4      223.45      209.10     21.88 o 
  -3   3   4      239.00      249.24     19.60 o 
  -2   3   4     2359.82     2492.14     46.47 o 
  -1   3   4      120.38      134.60     15.31 o 
   0   3   4      806.62      836.01     30.46 o 
  -5   4   4      392.97      362.24     26.63 o 
  -4   4   4      576.31      593.58     35.09 o 
  -3   4   4      402.93      414.73     29.37 o 
  -2   4   4      130.23      138.71     17.68 o 
  -1   4   4      453.53      505.15     25.47 o 
   0   4   4     2627.05     2749.51     46.41 o 
  -5   5   4      210.77      178.00     24.83 o 
  -4   5   4      146.77      131.99     21.03 o 
  -3   5   4      383.23      379.61     29.92 o 
  -2   5   4      570.41      608.07     29.88 o 
  -1   5   4      687.94      687.77     29.31 o 
   0   5   4      423.30      366.04     26.84 o 
  -5   6   4      147.59      152.95     24.53 o 
  -4   6   4      579.95      554.78     34.45 o 
  -3   6   4      865.65      898.97     35.88 o 
  -2   6   4      620.22      690.72     30.46 o 
  -1   6   4      465.68      501.65     27.66 o 
   0   6   4      231.64      254.90     23.55 o 
  -5   7   4      582.06      527.24     40.14 o 
  -4   7   4      486.88      451.34     34.30 o 
  -3   7   4      402.34      362.78     30.13 o 
  -2   7   4      309.18      289.35     26.72 o 
  -1   7   4     1553.63     1681.51     38.74 o 
   0   7   4      616.79      623.56     27.57 o 
  -5   8   4       99.96       62.84     25.11 o 
  -4   8   4      307.90      262.97     22.61 o 
  -3   8   4      871.42      917.54     35.21 o 
  -2   8   4      488.68      459.77     29.22 o 
  -1   8   4     1543.56     1581.36     38.71 o 
   0   8   4      369.19      401.28     25.65 o 
  -5   9   4      141.97       29.73     37.16 o 
  -4   9   4      294.86      266.80     21.82 o 
  -3   9   4      620.09      542.61     33.57 o 
  -2   9   4      175.71      199.42     17.62 o 
  -1   9   4     1211.58     1281.60     36.49 o 
   0   9   4      711.64      739.72     29.82 o 
  -5  10   4      568.36      529.16     40.14 o 
  -4  10   4        5.67        3.35     27.33 o 
  -3  10   4      312.48      274.20     21.00 o 
  -2  10   4      889.97      920.92     34.21 o 
  -1  10   4      999.32     1028.86     34.54 o 
   0  10   4      152.13      152.80     16.31 o 
  -5  11   4      458.00      409.29     39.23 o 
  -4  11   4      124.42      108.80     21.00 o 
  -3  11   4      535.42      604.75     32.14 o 
  -2  11   4      434.90      486.37     29.12 o 
  -1  11   4      970.50     1056.22     34.18 o 
   0  11   4      333.62      370.09     25.96 o 
  -5  12   4      295.69      242.49     27.36 o 
  -4  12   4      138.57      156.21     21.12 o 
  -3  12   4      584.74      612.82     32.84 o 
  -2  12   4      507.15      550.49     30.92 o 
  -1  12   4      620.23      648.85     30.55 o 
   0  12   4      266.91      252.95     17.65 o 
  -5  13   4      254.89      227.70     26.81 o 
  -4  13   4      301.95      259.74     22.31 o 
  -3  13   4      608.38      690.51     33.26 o 
  -2  13   4      166.47      179.92     18.32 o 
  -1  13   4      954.29      991.06     33.99 o 
   0  13   4      337.67      343.92     26.17 o 
  -5  14   4      204.51      237.89     25.62 o 
  -4  14   4      205.54      239.90     22.52 o 
  -3  14   4      481.58      535.70     33.23 o 
  -2  14   4       14.96      -15.64     24.13 o 
  -1  14   4      652.42      647.91     30.92 o 
   0  14   4      513.46      592.06     27.72 o 
  -5  15   4      276.35      250.58     27.78 o 
  -4  15   4      237.77      229.61     24.01 o 
  -3  15   4       91.69       73.49     19.14 o 
  -2  15   4      507.07      529.13     30.98 o 
  -1  15   4      302.11      342.03     27.05 o 
   0  15   4       92.85       92.21     16.56 o 
  -4  16   4      727.72      751.04     41.48 o 
  -3  16   4      812.52      772.37     38.13 o 
  -2  16   4      253.30      246.11     19.99 o 
  -1  16   4      493.38      445.47     30.04 o 
   0  16   4      385.54      400.19     27.60 o 
  -4  17   4       18.14      -32.11     32.11 o 
  -3  17   4      197.95      218.99     20.72 o 
  -2  17   4     1428.29     1500.53     42.51 o 
  -1  17   4      486.10      512.91     30.43 o 
   0  17   4      150.03      153.65     18.50 o 
  -4  18   4      651.65      621.89     39.20 o 
  -3  18   4      380.95      440.94     32.78 o 
  -2  18   4      117.34       87.68     19.54 o 
  -1  18   4      332.27      396.90     28.64 o 
   0  18   4     3085.34     3355.51     54.35 o 
  -4  19   4       69.96       76.57     23.52 o 
  -3  19   4      501.48      513.12     34.30 o 
  -2  19   4     1088.54     1177.25     39.50 o 
  -1  19   4      227.23      244.95     19.78 o 
   0  19   4       70.94       70.06     18.53 o 
  -4  20   4      491.35      492.64     39.20 o 
  -3  20   4      304.53      283.26     22.85 o 
  -2  20   4        8.28      -10.56     25.87 o 
  -1  20   4       84.57       99.24     18.17 o 
   0  20   4      886.11      976.24     36.82 o 
  -4  21   4      212.32      192.36     25.53 o 
  -3  21   4      159.95      150.12     21.55 o 
  -2  21   4     1088.52     1126.91     40.41 o 
  -1  21   4      439.46      489.41     32.62 o 
   0  21   4      102.63      100.73     19.36 o 
  -4  22   4      513.20      539.99     42.00 o 
  -3  22   4      940.06      877.03     41.60 o 
  -2  22   4       59.42       55.45     20.02 o 
  -1  22   4      217.82      229.95     20.69 o 
   0  22   4      756.21      748.30     35.64 o 
  -4  23   4      105.37       66.77     25.41 o 
  -3  23   4      210.53      181.19     24.80 o 
  -2  23   4      554.39      604.27     36.21 o 
  -1  23   4      403.48      385.03     32.56 o 
   0  23   4       14.28      -26.14     26.14 o 
  -3  24   4      390.31      401.83     37.77 o 
  -2  24   4       68.86       57.33     20.21 o 
  -1  24   4      361.37      362.08     32.01 o 
   0  24   4      387.31      388.74     32.50 o 
  -3  25   4      616.52      661.63     41.81 o 
  -2  25   4      316.84      318.60     23.04 o 
  -1  25   4      298.21      317.17     22.64 o 
   0  25   4      119.70       99.97     20.02 o 
  -3  26   4      133.91      130.34     26.14 o 
  -2  26   4      226.25      212.78     23.43 o 
  -1  26   4      562.56      478.34     35.24 o 
   0  26   4       90.04      124.32     19.93 o 
  -3  27   4      245.85      236.03     25.56 o 
  -2  27   4       23.48       16.22     32.90 o 
  -1  27   4      248.23      260.96     23.74 o 
   0  27   4      198.45      245.01     21.21 o 
  -2  28   4       93.52       94.25     23.07 o 
  -1  28   4      371.57      376.39     36.15 o 
   0  28   4        0.25      -25.59     29.92 o 
  -2  29   4        4.38       23.25     32.08 o 
  -1  29   4      310.71      281.44     25.59 o 
   0  29   4      208.63      170.76     23.43 o 
  -2  30   4      505.07      537.53     39.41 o 
  -1  30   4      247.30      256.39     25.62 o 
   0  30   4       76.60       92.48     22.73 o 
  -1  31   4      191.13      188.80     24.56 o 
   0  31   4      100.35       86.49     23.68 o 
  -1  32   4      143.37      155.72     24.68 o 
   0  32   4      277.62      262.11     25.72 o 
   1   0   5      317.30      278.73     22.25 o 
   2   0   5      267.35      217.41     22.37 o 
   3   0   5      423.73      341.57     27.39 o 
   4   0   5       41.38      -30.68     34.51 o 
  -4   1   5      234.02      209.47     26.20 o 
  -3   1   5      348.15      311.99     25.62 o 
  -2   1   5      194.91      161.72     22.19 o 
  -1   1   5      347.12      372.64     31.59 o 
   0   1   5      307.49      292.21     21.88 o 
  -4   2   5       65.24        6.54     36.70 o 
  -3   2   5      335.27      280.59     25.62 o 
  -2   2   5      436.49      402.68     34.94 o 
  -1   2   5      292.91      237.40     22.09 o 
   0   2   5      231.06      241.85     21.55 o 
  -4   3   5      465.47      405.33     40.44 o 
  -3   3   5       25.57      -33.54     33.54 o 
  -2   3   5      216.71      186.19     22.79 o 
  -1   3   5      459.35      506.76     32.68 o 
   0   3   5      724.87      698.73     35.55 o 
  -4   4   5       70.99       37.31     36.98 o 
  -3   4   5      585.75      518.08     38.62 o 
  -2   4   5      709.40      716.26     37.40 o 
  -1   4   5        5.27      -27.63     27.63 o 
   0   4   5      516.73      527.45     33.48 o 
  -4   5   5        0.61      -11.26     35.36 o 
  -3   5   5      184.22      127.27     24.92 o 
  -2   5   5      345.20      353.75     33.54 o 
  -1   5   5       48.87       25.50     26.75 o 
   0   5   5       43.23       -9.71     28.79 o 
  -4   6   5      350.59      320.67     28.24 o 
  -3   6   5      121.83       86.06     24.04 o 
  -2   6   5       64.30       15.86     31.28 o 
  -1   6   5      476.52      447.08     33.57 o 
   0   6   5      984.66      911.69     39.81 o 
  -4   7   5      158.23       49.48     38.34 o 
  -3   7   5      784.71      720.21     41.72 o 
  -2   7   5     1929.38     1849.44     49.70 o 
  -1   7   5      653.28      651.01     37.55 o 
   0   7   5      499.84      445.87     36.28 o 
  -3   8   5       72.19        3.71     33.57 o 
  -2   8   5        0.66      -30.89     30.89 o 
  -1   8   5      971.25      956.95     40.93 o 
   0   8   5     1005.45      926.70     40.44 o 
  -3   9   5        4.92       -1.40     32.01 o 
  -2   9   5      197.33      219.02     22.70 o 
  -1   9   5      310.00      274.17     23.71 o 
   0   9   5       15.67       15.86     27.05 o 
  -3  10   5      252.81      223.77     24.89 o 
  -2  10   5       34.80       17.35     29.18 o 
  -1  10   5      189.18      184.79     21.64 o 
   0  10   5      210.09      215.46     21.33 o 
  -3  11   5      165.04      115.98     25.78 o 
  -2  11   5      407.35      395.44     35.06 o 
  -1  11   5      393.55      312.72     23.98 o 
   0  11   5      165.29      136.25     21.12 o 
  -3  12   5      283.20      270.15     25.65 o 
  -2  12   5      123.45      101.04     22.34 o 
  -1  12   5      425.93      367.62     24.53 o 
   0  12   5      215.33      180.01     22.06 o 
  -3  13   5       67.26       49.00     23.98 o 
  -2  13   5      296.63      289.90     24.19 o 
  -1  13   5      273.87      255.33     23.04 o 
   0  13   5       74.79       38.68     20.94 o 
  -3  14   5      249.46      206.21     26.02 o 
  -2  14   5       28.44       12.20     31.98 o 
  -1  14   5      118.38      109.83     21.70 o 
   0  14   5      522.22      581.32     34.75 o 
  -3  15   5      465.43      378.73     28.64 o 
  -2  15   5      270.28      285.27     25.17 o 
  -1  15   5      268.89      290.33     23.98 o 
   0  15   5      124.46      122.34     21.39 o 
  -3  16   5      313.02      233.75     27.82 o 
  -2  16   5      236.13      206.24     25.47 o 
  -1  16   5      582.00      617.81     38.80 o 
   0  16   5      114.70      104.23     21.30 o 
  -3  17   5      373.02      286.00     28.70 o 
  -2  17   5       20.75      -30.71     34.42 o 
  -1  17   5      395.06      359.16     26.96 o 
   0  17   5      195.18      158.89     23.86 o 
  -2  18   5      164.05      136.98     24.22 o 
  -1  18   5      262.22      283.69     25.41 o 
   0  18   5        1.49        3.90     30.16 o 
  -2  19   5       24.41       25.02     32.11 o 
  -1  19   5      330.28      303.75     25.93 o 
   0  19   5      285.91      267.96     24.77 o 
  -2  20   5      262.79      272.55     26.54 o 
  -1  20   5      243.13      242.18     25.14 o 
   0  20   5        9.02       -8.58     32.53 o 
  -2  21   5       76.18       19.69     36.61 o 
  -1  21   5      180.64      194.16     25.02 o 
   0  21   5      333.06      335.12     25.99 o 
  -1  22   5       88.74       44.71     34.36 o 
   0  22   5       61.77       -2.31     34.69 o 
  -1  23   5      157.37      127.48     25.11 o 
   0  23   5      184.04      183.69     24.95 o 
   0  24   5      278.30      243.82     26.90 o 
   0   0   6      492.02      430.86     28.94 o 
   0   1   6        0.25      -39.90     39.90 o 
   0   2   6      444.09      412.54     39.93 o 
   0   3   6        1.37      -38.65     38.65 o 
                                                 
